# Supplementary material for: Population genetics of the freshwater fish Prochilodus magdalenae (Characiformes: Prochilodontidae), using species-specific microsatellite loci
Source: PeerJ. 2020 Nov 11;8:e10327. doi: 10.7717/peerj.10327 (PMC7666565; doi:10.7717/peerj.10327)
Supplement: Supplemental Information 2 — First row indicates respectively: Number of loci, Number of individuals, Number of sampling sites, Sample size for eight sites. Third row indicates respectively: River, Sampling site, Sampling site ID, Sample ID, Locus name for 11 loci. [file peerj-08-10327-s002.xlsx]

## Sheet: Hoja1
11	725	8	308	232	20	20	41	34	30	40
River	Sampling site	Sampling site ID	Sample ID	Pma39		Pma25		Pma02		Pma35		Pma01		Pma40		Pma46		Pma36		Pma18		Pma13		Pma14
Cauca	PuenteReal	S1	35869	275	275	189	199	259	271	297	337	268	268	308	308	134	134	171	171	227	227	178	178	170	170
Cauca	PuenteReal	S1	11751	247	251	189	214	295	299	297	297	252	316	308	308	162	178	147	159	227	230	166	174	194	194
Cauca	PuenteReal	S1	11749	263	263	184	199	263	279	313	313	252	256	272	292	130	166	163	167	221	230	166	178	191	206
Cauca	PuenteReal	S1	11734	255	255	184	189	267	287	273	305	244	244	308	308	178	194	171	171	230	230	170	194	185	185
Cauca	PuenteReal	S1	11722	247	259	189	194	259	275	313	321	236	280	268	280	174	178	163	163	215	230	170	174	179	194
Cauca	PuenteReal	S1	11723	255	255	184	199	235	247	309	341	264	268	316	324	138	150	151	171	230	230	170	170	167	182
Cauca	PuenteReal	S1	11753	231	263	179	189	259	295	309	309	224	308	288	236	158	182	139	171	230	230	166	170	170	170
Cauca	PuenteReal	S1	11739	251	275	194	229	251	275	293	301	228	240	296	328	146	162	151	211	221	221	170	178	164	170
Cauca	PuenteReal	S1	35868	251	255	179	184	275	279	285	285	240	280	280	296	138	142	183	203	224	227	174	174	161	194
Cauca	PuenteReal	S1	11755	267	267	199	199	259	307	325	333	244	260	280	288	142	194	139	151	221	236	170	182	200	200
Cauca	PuenteReal	S1	35864	263	283	189	194	271	283	301	301	240	260	288	308	150	154	167	167	227	230	170	174	179	179
Cauca	PuenteReal	S1	11750	267	267	184	184	267	271	281	289	268	272	284	304	130	162	151	159	230	230	166	186	185	203
Cauca	PuenteReal	S1	11738	255	267	184	184	271	275	329	329	240	240	256	256	138	158	147	147	227	227	166	170	185	185
Cauca	PuenteReal	S1	13204	251	279	189	199	263	267	317	317	240	256	284	344	150	162	159	175	218	221	166	166	185	185
Cauca	PuenteReal	S1	11737	251	267	189	194	295	295	293	329	220	280	296	328	158	170	179	179	227	227	178	178	170	170
Cauca	PuenteReal	S1	11747	247	251	189	209	263	267	273	273	252	256	264	320	126	150	147	159	212	218	170	182	182	185
Cauca	PuenteReal	S1	35866	255	259	204	204	251	287	297	297	232	272	288	296	142	178	147	163	227	230	166	182	176	197
Cauca	PuenteReal	S1	50009a	251	251	174	189	259	279	301	317	236	252	268	304	138	166	135	155	218	230	174	178	164	176
Cauca	PuenteReal	S1	50010	251	251	179	204	279	283	317	317	228	228	276	276	158	170	151	183	218	227	170	182	161	182
Cauca	PuenteReal	S1	50011	263	263	189	194	267	279	269	269	228	236	288	320	134	134	155	163	227	230	162	178	182	185
Cauca	PuenteReal	S1	11752	259	267	184	204	271	271	273	301	220	236	256	304	134	162	199	199	221	230	182	190	170	203
Cauca	PuenteReal	S1	35870	247	255	204	209	267	283	273	301	228	240	296	300	142	142	159	219	227	227	178	178	170	173
Cauca	PuenteReal	S1	35865	251	251	184	189	271	275	277	289	272	272	280	292	154	178	159	163	227	227	166	170	182	185
Cauca	PuenteReal	S1	11733	259	259	179	179	271	275	321	321	252	256	288	296	194	194	155	187	230	230	170	174	152	170
Cauca	PuenteReal	S1	11735	247	247	189	189	267	267	273	305	236	252	320	320	158	166	151	163	224	230	174	178	176	176
Cauca	PuenteReal	S1	35867	255	263	184	184	243	243	305	305	228	244	288	300	134	154	179	199	221	221	170	182	170	170
Cauca	PuenteReal	S1	50008a	267	267	189	189	275	291	297	337	252	344	264	272	166	166	171	175	227	227	166	178	194	194
Cauca	PuenteReal	S1	50009	251	251	189	224	259	279	301	317	236	252	304	304	142	142	159	163	230	230	162	166	167	167
Cauca	PuenteReal	S1	11721	259	279	184	184	239	247	273	301	228	236	264	264	154	166	147	187	224	233	170	170	158	194
Cauca	PuenteReal	S1	50008	267	267	174	189	275	291	273	273	252	252	296	300	166	166	155	155	227	227	154	162	194	200
Cauca	PuenteReal	S1	65747	255	255	184	194	259	287	273	273	236	280	284	292	154	158	155	179	230	230	178	178	164	182
Cauca	PuenteReal	S1	35874	243	259	184	194	255	255	297	297	236	264	280	280	158	182	151	163	221	227	174	178	179	179
Cauca	PuenteReal	S1	11740	247	247	204	204	263	271	301	301	216	248	256	256	162	162	139	175	239	239	170	174	155	155
Cauca	Guriman	S2	83145	251	255	174	184	271	299	273	273	224	236	288	288	122	134	159	159	230	230	158	170	155	173
Cauca	Guriman	S2	83150	247	247	204	204	291	303	293	305	232	296	288	336	170	174	155	155	230	236	154	174	179	191
Cauca	Guriman	S2	35403	263	271	179	194	263	271	297	325	216	268	288	320	162	182	151	179	221	224	162	178	170	170
Cauca	Guriman	S2	83172	251	251	189	189	267	271	329	329	256	264	268	312	138	166	135	163	227	230	162	174	179	194
Cauca	Guriman	S2	83173	251	251	204	214	275	295	293	349	256	272	308	328	154	162	159	159	230	230	174	178	182	182
Cauca	Guriman	S2	83171	267	267	194	204	259	287	309	329	240	268	264	264	154	166	135	147	221	230	174	178	167	167
Cauca	Guriman	S2	83452	243	263	189	189	279	283	285	357	224	232	280	288	138	150	147	159	230	254	174	178	182	191
Cauca	Guriman	S2	83159	243	267	184	189	235	251	277	305	252	260	284	296	154	162	143	171	224	230	174	182	185	191
Cauca	Guriman	S2	83155	255	259	189	194	239	239	301	301	264	280	284	304	162	166	123	143	230	230	162	174	176	176
Cauca	Guriman	S2	83157	239	247	179	184	263	271	273	325	244	256	280	288	154	162	143	159	230	230	166	170	179	179
Cauca	Guriman	S2	83153	247	251	204	214	259	283	301	309	216	220	296	300	170	178	155	163	230	230	170	170	179	185
Cauca	Guriman	S2	83164	235	263	189	204	271	295	317	341	228	228	292	320	130	154	151	163	221	221	170	170	176	179
Cauca	Guriman	S2	83156	243	255	184	189	247	275	297	305	252	256	296	304	134	150	143	175	218	224	182	182	203	203
Cauca	Guriman	S2	83147	267	271	199	209	255	275	313	333	224	224	252	272	134	174	155	179	215	218	174	174	182	182
Cauca	Guriman	S2	83175	243	251	189	189	251	287	277	285	228	228	284	296	142	178	167	167	200	215	170	170	152	170
Cauca	Guriman	S2	83165	247	259	174	189	275	291	301	301	240	248	260	284	158	162	147	147	230	230	178	182	185	185
Cauca	Guriman	S2	83149	243	255	194	204	255	263	293	293	228	228	276	312	142	150	155	159	230	230	166	178	173	200
Cauca	Guriman	S2	83179	243	251	204	214	295	299	325	325	248	280	264	296	162	178	175	179	233	233	170	202	185	194
Cauca	Guriman	S2	83174	235	235	189	199	247	291	313	313	248	272	304	344	154	162	175	175	227	227	170	170	182	188
Cauca	Guriman	S2	83158	251	255	179	184	271	299	261	281	224	296	252	304	162	190	143	155	224	230	170	170	170	170
Cauca	Guriman	S2	83180	259	263	184	189	263	267	285	285	236	288	308	348	162	166	171	191	221	221	166	166	176	182
Cauca	Guriman	S2	83168	263	263	179	179	251	271	297	297	256	348	264	296	154	162	175	179	224	230	174	178	170	182
Cauca	Guriman	S2	83148	239	259	179	179	259	287	309	309	248	264	284	328	142	166	159	163	215	230	166	186	176	182
Cauca	Guriman	S2	83167	267	267	179	179	271	295	305	309	312	320	276	324	158	166	151	163	203	230	186	194	173	185
Cauca	Guriman	S2	83176	251	255	189	224	279	295	277	341	220	224	280	296	154	166	139	139	230	230	166	178	161	182
Cauca	Guriman	S2	83160	239	263	184	194	223	227	301	309	244	256	280	296	158	174	167	203	215	230	158	170	161	173
Cauca	Guamera	S2	18000	211	255	204	219	263	295	309	309	240	240	280	348	138	154	131	163	221	221	166	174	173	182
Cauca	Guamera	S2	11692a	259	259	189	209	279	291	321	321	220	244	296	304	162	170	143	159	218	230	174	182	155	176
Cauca	Guamera	S2	11692	259	259	204	209	279	291	321	321	220	244	296	304	162	170	143	159	218	221	162	170	143	155
Cauca	Guamera	S2	11695	239	247	184	194	251	279	285	293	248	248	276	284	146	166	143	159	230	242	158	162	170	173
Cauca	EspirituSanto	S3	35828	267	267	194	209	279	291	297	309	248	256	268	308	166	170	139	139	227	230	170	178	158	170
Cauca	EspirituSanto	S3	35829	259	259	184	194	279	283	301	337	232	248	256	256	158	170	159	163	230	230	166	178	188	203
Cauca	EspirituSanto	S3	35827	219	255	189	204	263	263	269	293	220	220	272	272	142	170	151	171	218	230	186	190	182	197
Cauca	EspirituSanto	S3	35826	255	267	179	184	263	283	317	317	228	228	276	284	142	150	151	159	215	227	158	162	176	176
Cauca	EspirituSanto	S3	13985	243	251	199	209	267	287	305	305	264	328	312	328	142	142	155	159	224	224	166	166	173	173
Cauca	EspirituSanto	S3	13987	259	267	199	214	255	287	305	317	236	244	308	308	178	186	151	151	224	224	158	166	170	185
Cauca	EspirituSanto	S3	40160	239	247	184	199	271	295	309	309	260	260	264	284	130	142	171	187	221	227	166	170	182	185
Cauca	EspirituSanto	S3	70012	247	247	179	194	263	295	313	317	224	244	280	292	142	154	143	147	230	230	166	174	170	185
Cauca	EspirituSanto	S3	10355	263	263	194	194	231	231	297	313	252	304	280	292	162	174	151	171	224	230	174	190	170	188
Cauca	EspirituSanto	S3	11710	247	279	184	189	235	251	285	309	240	260	272	276	142	202	151	159	221	227	166	174	161	161
Cauca	EspirituSanto	S3	83679	247	255	189	194	239	247	305	317	228	260	264	292	154	174	167	171	215	224	154	158	173	200
Cauca	EspirituSanto	S3	40158	247	255	179	179	231	279	313	317	228	244	268	280	178	182	151	195	233	233	166	174	173	185
Cauca	EspirituSanto	S3	40159	255	267	204	219	243	275	281	317	224	224	252	272	146	162	119	119	221	230	174	174	182	206
Cauca	EspirituSanto	S3	10354	255	267	174	184	263	271	277	285	236	248	256	288	162	166	151	163	230	230	174	182	188	188
Cauca	EspirituSanto	S3	31234	259	267	194	204	275	283	305	309	228	228	324	324	134	134	179	179	224	227	166	182	173	173
Cauca	EspirituSanto	S3	77947	263	263	169	184	291	295	301	313	232	268	296	312	146	158	135	175	227	230	166	174	182	197
Cauca	EspirituSanto	S3	83678	247	247	179	194	251	267	305	309	228	244	288	344	142	162	151	151	221	227	166	174	170	200
Cauca	ValdiviaStream	S3	70006	247	251	184	189	239	271	313	317	240	268	272	308	150	166	167	183	224	233	162	170	170	170
Cauca	ValdiviaStream	S3	72030	259	259	189	199	267	283	289	293	260	260	300	324	142	166	155	155	221	221	158	170	173	185
Cauca	ValdiviaStream	S3	72037	271	271	174	174	247	259	281	281	236	244	308	308	150	166	147	179	224	224	158	162	173	173
Cauca	ValdiviaStream	S3	70002	247	259	184	199	263	271	333	333	236	256	256	304	154	174	143	143	215	230	158	162	161	170
Cauca	ValdiviaStream	S3	70013	259	263	199	204	255	267	305	305	232	240	304	304	154	158	175	175	215	227	158	166	167	176
Cauca	ValdiviaStream	S3	72102	247	251	189	194	239	287	313	317	232	248	320	324	166	174	187	187	227	230	158	162	188	203
Cauca	ValdiviaStream	S3	72039	247	255	189	199	227	291	289	293	224	224	296	332	166	166	183	183	215	227	170	170	158	170
Cauca	ValdiviaStream	S3	72038	247	251	184	189	267	283	305	305	220	220	260	260	182	182	163	163	230	236	174	190	173	191
Cauca	ValdiviaStream	S3	72104	247	259	189	194	271	275	305	305	216	240	332	332	142	154	167	171	224	230	162	166	164	167
Cauca	ValdiviaStream	S3	72031	239	251	194	204	263	263	281	281	240	240	284	284	150	170	167	183	221	230	170	170	161	176
Cauca	ValdiviaStream	S3	72033	255	291	194	209	279	291	333	333	248	264	292	300	134	170	179	179	230	230	178	178	173	173
Cauca	Doce	S4	13998	251	255	194	194	239	243	265	321	224	240	292	308	154	154	159	183	227	230	174	186	173	188
Cauca	Doce	S4	10442	255	255	199	219	251	283	285	293	248	264	296	304	142	150	163	167	218	218	166	170	173	188
Cauca	Doce	S4	14001	247	271	184	194	259	287	313	317	232	296	284	284	166	170	151	151	227	227	178	178	170	170
Cauca	Doce	S4	14022	267	267	184	194	255	259	313	329	296	296	272	300	154	170	143	175	218	221	166	170	170	185
Cauca	Doce	S4	13999	271	271	204	204	235	243	301	301	228	296	280	288	134	174	159	175	230	236	170	174	182	188
Cauca	Doce	S4	10766	263	275	189	194	271	295	277	337	232	248	292	304	142	158	151	159	221	227	170	174	176	185
Cauca	Doce	S4	53291	255	255	189	204	255	255	285	297	228	268	276	304	130	158	147	147	224	230	174	174	167	182
Cauca	Doce	S4	10765	247	271	189	199	239	259	293	345	216	236	280	284	146	162	151	175	230	230	170	174	170	185
Cauca	Doce	S4	72127	239	267	184	189	271	287	313	317	240	272	288	288	158	166	179	179	218	233	154	166	149	173
Cauca	Caceres	S4	10387	251	251	189	189	259	287	313	313	244	244	252	308	142	166	159	167	212	230	174	178	173	173
Cauca	Caceres	S4	10389	243	255	179	194	287	299	301	333	228	272	300	312	166	174	167	171	218	218	178	178	191	191
Cauca	Caceres	S4	10388	243	251	204	224	263	287	301	301	236	236	284	304	142	154	163	203	227	227	154	162	176	185
Cauca	Caceres	S4	10386	239	247	199	204	295	295	309	309	232	264	280	280	146	170	171	171	227	230	174	178	173	176
Cauca	Caceres	S4	10390	235	239	184	189	275	283	289	325	252	252	296	296	134	166	147	183	221	230	174	178	173	188
Cauca	Caceres	S4	83722	235	239	194	199	267	275	313	313	244	288	284	292	158	162	159	163	203	203	166	170	170	191
Cauca	Caceres	S4	13267	239	247	194	194	263	287	285	309	236	248	280	320	142	174	135	175	221	221	166	178	182	206
Cauca	Caceres	S4	83719	243	255	179	194	263	283	289	309	244	260	292	292	150	154	151	183	224	230	170	174	170	170
Cauca	Caceres	S4	50403	235	255	174	209	287	299	301	333	236	240	264	280	138	154	167	167	224	230	158	170	167	185
Cauca	Caceres	S4	83762	247	255	179	179	255	271	289	309	208	256	276	276	158	178	139	159	218	221	154	162	158	173
Cauca	Caceres	S4	83733	239	247	179	184	255	255	309	309	220	232	308	328	142	174	139	139	227	230	154	162	173	188
Cauca	Jardin	S4	31265	239	239	189	189	247	295	293	309	224	248	280	288	150	158	167	195	227	230	170	170	170	191
Cauca	ManRiver	S4	73891	239	239	184	199	279	291	285	305	236	248	308	328	130	178	143	175	224	230	170	178	164	164
Cauca	ManRiver	S4	10430	243	243	184	184	283	299	277	293	224	256	296	320	158	158	171	175	251	251	170	170	173	194
Cauca	ManRiver	S4	73888	247	255	179	194	263	267	309	341	228	244	304	304	142	190	159	159	230	233	170	186	161	200
Cauca	ManRiver	S4	33107a	247	255	189	224	263	279	277	277	224	240	276	300	154	154	151	151	218	218	170	174	170	170
Cauca	ManRiver	S4	11670a	251	263	184	194	263	263	305	333	232	312	284	288	174	174	155	163	230	239	178	182	167	167
Cauca	ManRiver	S4	11670	251	263	209	209	263	263	305	337	232	232	284	288	174	174	155	163	230	239	166	170	155	167
Cauca	ManRiver	S4	10209	271	271	184	199	263	291	293	297	248	252	276	292	162	162	147	151	218	230	174	182	182	185
Cauca	ManRiver	S4	11671a	255	267	189	194	235	271	289	289	244	244	288	328	162	162	163	163	230	230	170	178	173	194
Cauca	ManRiver	S4	78048	263	267	189	189	259	263	297	325	232	264	284	284	138	150	151	151	224	224	170	174	149	161
Cauca	ManRiver	S4	78047	251	251	209	209	263	291	329	333	236	260	260	260	142	146	163	171	230	230	166	174	173	185
Cauca	ManRiver	S4	78046	251	251	179	179	251	287	301	341	240	240	272	300	170	170	167	183	233	239	166	178	185	197
Cauca	ManRiver	S4	10434	243	255	194	209	247	271	285	285	216	244	260	280	142	166	147	155	218	218	166	174	155	155
Cauca	ManRiver	S4	11671	255	267	184	189	235	271	297	325	244	335	288	328	162	162	163	163	230	230	170	178	173	194
Cauca	ManRiver	S4	73889	247	267	179	194	259	263	273	309	240	248	248	268	134	162	143	147	230	230	178	178	170	170
Cauca	ManRiver	S4	33107	247	255	174	189	263	279	309	309	224	240	308	308	154	154	151	151	218	218	158	162	158	170
Cauca	ManRiver	S4	73890	255	267	174	189	279	279	297	297	240	248	280	284	142	170	167	187	218	230	170	170	173	179
Cauca	ManRiver	S4	78555	215	263	199	199	287	291	301	309	216	264	280	300	142	166	147	155	224	224	162	170	161	194
Cauca	Margento	S5	72062	263	267	189	194	251	283	293	293	232	252	260	280	162	174	135	147	218	230	166	178	200	200
Cauca	Margento	S5	72063	235	275	189	194	247	275	285	309	232	248	292	304	142	146	131	131	227	227	170	170	164	173
Cauca	Margento	S5	72086	259	259	174	189	239	275	301	305	248	260	288	288	154	158	167	167	230	230	174	182	146	185
Cauca	Margento	S5	18657	255	279	194	219	239	263	285	285	216	248	300	332	154	158	155	155	227	227	178	186	170	170
Cauca	Margento	S5	18676	247	247	184	184	263	287	309	309	240	280	296	296	142	174	119	187	224	224	166	174	191	191
Cauca	Margento	S5	18653	259	267	204	209	251	291	313	313	236	236	256	292	142	166	151	151	224	224	178	194	176	176
Cauca	Margento	S5	18652	243	255	189	209	283	291	285	309	244	252	252	272	146	154	159	159	215	215	170	182	167	170
Cauca	Margento	S5	18602	251	263	194	204	259	315	309	309	220	260	292	308	134	138	119	119	230	233	178	178	185	191
Cauca	Margento	S5	18665	263	263	189	189	291	295	281	337	232	232	296	296	154	162	147	179	239	239	166	182	173	182
Cauca	Margento	S5	18670	235	247	194	209	279	287	317	329	228	244	284	300	142	142	143	163	227	230	174	178	170	194
Cauca	Margento	S5	18648	243	247	194	204	259	271	301	305	232	292	264	288	158	174	175	187	227	230	166	170	185	185
Cauca	Margento	S5	18671	247	247	184	214	275	275	329	329	268	276	324	324	162	162	143	183	230	236	162	174	185	185
Cauca	Margento	S5	18659	267	271	199	204	279	287	293	325	236	240	252	308	142	182	159	167	227	230	170	174	167	167
Cauca	Margento	S5	18654	251	255	189	189	243	267	317	329	228	244	296	336	150	162	155	203	227	230	166	170	191	191
Cauca	Margento	S5	18672	255	279	184	184	283	291	333	333	220	220	272	292	158	194	151	183	218	230	174	174	161	170
Cauca	Margento	S5	18673	255	255	184	199	247	291	269	313	220	220	296	304	130	138	131	175	221	227	170	174	170	194
Cauca	Margento	S5	18662	251	271	184	194	263	275	297	297	264	276	272	284	142	162	183	187	224	227	170	178	179	182
Cauca	Margento	S5	73518	247	251	184	194	251	267	337	337	244	248	264	316	154	162	127	127	233	233	178	190	188	188
Cauca	Margento	S5	18668	251	251	184	184	291	291	301	301	268	280	240	240	154	154	131	131	224	230	174	182	182	185
Cauca	Margento	S5	18597	247	255	194	199	263	291	293	293	220	256	264	296	166	170	151	155	230	230	170	170	170	170
Cauca	Margento	S5	18598	263	271	179	184	295	299	273	289	244	248	284	312	170	186	155	175	218	230	170	174	173	182
Cauca	Margento	S5	18601	235	255	174	189	255	271	301	301	228	268	308	308	154	166	167	167	227	227	170	170	149	161
Cauca	Margento	S5	18596	267	271	174	189	251	255	317	321	264	336	280	280	130	130	159	171	215	215	166	170	161	200
Cauca	Margento	S5	18674	243	259	179	184	267	275	309	321	284	284	272	308	166	170	159	195	230	230	158	170	158	170
Cauca	Margento	S5	72090	239	259	204	214	267	283	277	277	220	260	272	308	142	166	147	151	227	230	170	178	161	182
Cauca	Margento	S5	72098	251	259	194	204	275	287	301	333	256	256	264	304	174	178	179	179	230	230	170	178	149	185
Cauca	Margento	S5	72088	259	275	194	204	259	263	281	281	256	256	268	332	150	166	179	187	221	221	162	174	185	191
Cauca	Margento	S5	72089	259	279	199	209	255	271	301	309	240	240	284	308	166	182	151	151	227	230	162	170	140	152
Cauca	Margento	S5	72087	263	263	194	204	239	295	277	281	264	264	324	324	130	142	135	183	230	230	166	178	149	161
Cauca	Margento	S5	18656	251	251	194	204	275	295	301	301	240	240	300	332	130	146	175	179	227	227	170	190	164	164
Cauca	Margento	S5	18651	251	251	189	204	247	275	285	325	276	312	288	288	166	166	135	175	221	221	170	170	164	173
Cauca	Margento	S5	18600	251	251	189	194	251	267	313	313	240	268	268	268	130	162	159	167	230	230	170	170	170	170
Cauca	Margento	S5	18660	255	259	194	209	259	263	301	301	252	252	300	300	142	170	167	171	230	230	174	174	164	164
Cauca	Margento	S5	18664	231	251	194	204	251	259	277	309	220	256	296	300	150	174	159	167	224	227	166	182	182	188
Cauca	Margento	S5	18655	255	255	179	194	283	283	285	301	240	320	272	276	158	162	139	167	221	236	174	178	191	191
Cauca	Margento	S5	18661	251	251	184	199	271	271	317	317	240	268	260	280	166	170	135	135	221	230	158	170	164	164
Cauca	Margento	S5	18669	267	271	189	199	259	263	325	325	240	240	268	284	154	162	135	175	230	236	170	178	155	170
Cauca	Margento	S5	18658	239	263	189	194	263	279	301	309	228	252	252	308	142	166	151	151	230	230	170	174	182	185
Cauca	Margento	S5	18645	243	243	184	199	267	267	309	309	244	276	252	300	138	142	147	159	224	230	166	178	164	164
Cauca	Margento	S5	18647	255	263	184	184	275	287	305	305	240	240	296	312	158	166	135	151	227	233	174	178	170	170
Cauca	FLGrande	S6a	78491	243	255	194	199	259	271	285	309	280	280	260	292	146	162	147	171	218	218	170	170	185	188
Cauca	FLGrande	S6a	78462	259	259	184	184	279	287	321	321	220	228	252	296	134	142	123	123	230	230	158	170	173	173
Cauca	FLGrande	S6a	78516	263	267	189	224	271	275	293	309	224	252	272	280	162	178	135	139	230	230	162	166	173	182
Cauca	FLGrande	S6a	78463	239	239	184	184	267	271	301	325	272	284	288	308	134	174	135	135	227	230	166	170	179	188
Cauca	FLGrande	S6a	78514	251	255	184	194	271	307	285	285	232	232	308	324	134	134	151	163	221	230	162	170	182	182
Cauca	FLGrande	S6a	78492	251	275	189	194	267	279	293	341	236	260	260	260	142	198	147	195	221	230	170	178	164	173
Cauca	FLGrande	S6a	73499a	263	263	189	204	271	287	305	321	240	260	280	312	158	170	167	175	230	230	170	174	176	176
Cauca	FLGrande	S6a	73499	263	263	179	194	271	287	305	321	240	260	280	312	154	182	163	175	230	230	166	174	188	188
Cauca	FLGrande	S6a	13947	251	251	189	194	251	251	273	273	240	244	292	292	166	174	163	187	230	230	162	182	185	203
Cauca	FLGrande	S6a	11055	259	259	189	204	267	271	293	329	224	224	292	292	158	174	171	171	230	230	166	182	182	185
Cauca	FLGrande	S6a	11054	259	263	194	194	271	295	301	301	248	288	288	304	142	170	147	147	227	227	166	178	164	164
Cauca	FLGrande	S6a	29777	251	251	184	194	271	283	305	305	220	228	300	304	162	186	159	159	218	230	170	174	185	185
Cauca	FLGrande	S6a	29778	259	263	194	209	247	279	293	309	232	236	280	296	158	194	147	167	230	230	166	170	155	173
Cauca	FLGrande	S6a	10361	251	263	184	199	275	275	289	325	236	284	292	292	174	178	143	143	218	218	170	178	185	185
Cauca	FLGrande	S6a	10451	259	263	184	189	267	271	301	301	224	272	276	308	134	166	175	179	230	230	174	174	182	203
Cauca	FLGrande	S6a	29909	255	271	184	184	251	275	277	313	276	292	252	252	146	150	151	163	239	239	174	178	182	194
Cauca	FLGrande	S6a	9603	243	275	174	189	247	255	313	321	232	244	276	296	138	162	159	159	230	230	162	174	164	164
Cauca	FLGrande	S6a	11079	251	267	184	184	251	255	313	337	232	328	260	280	146	178	159	219	230	230	166	178	179	179
Cauca	FLGrande	S6a	9605	255	259	184	184	275	315	289	289	244	244	308	324	142	146	139	159	224	224	162	170	161	182
Cauca	FLGrande	S6a	53557a	239	251	204	209	239	283	341	341	236	260	272	280	162	166	155	175	230	230	166	174	167	179
Cauca	FLGrande	S6a	50049	255	255	194	214	247	263	309	309	232	284	260	328	142	142	151	155	221	230	170	178	149	197
Cauca	FLGrande	S6a	53557	239	251	209	219	239	283	341	341	236	260	280	280	170	178	175	175	230	230	166	178	167	179
Cauca	FLGrande	S6a	78461	247	259	189	194	247	279	277	297	236	248	252	272	178	178	159	163	230	230	174	178	188	209
Cauca	FLGrande	S6a	29907	239	263	194	209	227	259	305	305	224	232	288	308	134	162	143	143	230	230	178	178	191	194
Cauca	FLGrande	S6a	9602	279	279	189	208	255	275	285	313	216	232	308	308	134	134	175	179	242	242	170	174	176	188
Cauca	FLGrande	S6a	13948	255	267	184	214	263	271	305	309	216	216	280	292	158	182	163	163	230	230	166	174	170	173
Cauca	FLGrande	S6a	9604	251	255	189	214	247	279	273	321	232	236	304	304	146	158	167	171	221	230	174	174	179	185
Cauca	FLGrande	S6a	29906	247	247	184	189	267	283	297	297	236	260	296	296	166	174	119	119	230	230	170	174	164	164
Cauca	FLGrande	S6a	11053	255	255	184	199	263	279	313	313	240	248	272	304	162	174	155	179	218	230	162	166	167	188
Cauca	FLGrande	S6a	50054	255	267	184	199	251	267	297	317	224	224	296	320	158	166	139	139	212	227	166	178	149	182
Cauca	FLGrande	S6a	78464	243	255	204	219	259	279	333	333	252	268	272	300	166	174	127	167	230	236	170	174	161	161
Cauca	FLGrande	S6a	78459	239	243	179	194	259	267	297	333	220	236	260	260	166	174	147	147	221	227	174	174	176	191
Cauca	FLGrande	S6a	29908	259	271	204	214	239	275	265	265	220	220	252	260	158	162	151	159	230	230	170	170	161	161
Cauca	FLGrande	S6a	50051	255	267	194	209	267	271	297	353	252	268	252	280	162	162	147	151	224	230	162	170	161	182
Cauca	FLCaimanera	S6b	10349	243	267	194	209	247	279	309	309	256	260	256	272	154	166	135	139	230	230	166	178	173	173
Cauca	FLCaimanera	S6b	78511	247	259	194	209	263	279	301	313	300	332	300	320	130	130	163	167	221	221	162	170	173	185
Cauca	FLCaimanera	S6b	78467	243	259	184	189	227	299	305	317	236	236	256	256	174	194	147	167	224	224	162	178	188	212
Cauca	FLCaimanera	S6b	78465	271	271	204	204	279	283	297	309	244	268	296	296	158	162	135	143	221	230	166	182	173	176
Cauca	FLCaimanera	S6b	78466	251	255	184	189	255	267	301	305	216	216	324	324	158	162	175	175	221	230	162	194	164	170
Cauca	FLCaimanera	S6b	78512a	255	263	194	204	255	291	301	313	216	216	280	292	142	162	155	167	230	236	166	190	164	173
Cauca	FLCaimanera	S6b	73502	259	275	194	204	255	287	317	333	240	280	276	276	166	190	143	167	218	218	162	174	164	170
Cauca	FLCaimanera	S6b	73562	255	275	184	189	271	275	265	321	244	248	276	324	130	130	159	171	224	224	162	170	167	167
Cauca	FLCaimanera	S6b	73503	243	251	174	189	267	267	289	309	228	228	316	348	150	150	147	147	227	230	158	170	170	182
Cauca	FLCaimanera	S6b	10352	247	259	209	214	255	271	301	301	232	236	292	292	162	178	143	195	215	230	174	174	179	188
Cauca	FLCaimanera	S6b	10274	255	259	209	219	255	259	293	297	232	272	296	296	134	142	163	183	230	230	162	170	173	179
Cauca	FLCaimanera	S6b	10447	251	267	184	199	271	299	313	313	232	268	292	328	162	170	135	175	227	230	178	182	158	170
Cauca	FLCaimanera	S6b	10446	259	267	194	194	259	287	301	301	244	244	280	280	150	166	159	171	230	230	170	182	173	176
Cauca	FLCaimanera	S6b	10445	251	259	184	189	239	275	301	301	228	232	268	268	154	194	131	139	221	230	174	178	203	203
Cauca	FLCaimanera	S6b	13664	247	247	189	189	275	283	277	281	216	232	272	272	146	150	163	163	227	230	170	178	164	209
Cauca	FLCaimanera	S6b	10351	255	263	194	194	275	299	297	297	224	240	252	276	134	158	179	187	218	221	166	178	179	179
Cauca	FLCaimanera	S6b	83359	239	251	189	189	267	271	301	313	264	276	312	312	158	174	155	171	227	230	154	162	167	182
Cauca	FLCaimanera	S6b	78509	255	259	194	204	279	287	293	293	236	268	292	296	150	178	151	159	212	212	162	170	161	170
Cauca	FLCaimanera	S6b	78512	251	259	204	214	271	279	297	317	244	260	256	264	150	150	139	207	227	230	162	170	161	173
Cauca	FLCaimanera	S6b	10448	259	263	184	189	255	275	277	305	224	288	292	296	146	170	159	187	227	251	174	182	197	206
Cauca	FLCaimanera	S6b	83361	251	251	184	189	267	287	293	297	252	252	296	296	130	154	151	175	224	224	170	178	173	188
Cauca	FLCaimanera	S6b	11039	251	251	184	184	271	283	309	317	208	216	284	304	146	178	195	199	218	227	166	170	197	200
Cauca	FLCaimanera	S6b	10348	267	267	189	189	247	283	297	309	228	252	296	296	174	182	135	155	227	227	162	170	170	179
Cauca	FLCaimanera	S6b	83377	251	259	189	194	255	255	309	317	244	260	284	288	142	150	183	183	221	230	158	162	167	182
Cauca	FLCaimanera	S6b	83366	251	251	179	184	259	259	301	301	244	244	280	288	142	142	147	147	230	233	154	158	164	170
Cauca	FLCaimanera	S6b	11040	251	255	189	204	259	275	357	357	256	256	260	304	142	154	131	143	221	233	170	174	206	206
Cauca	Guaranda	S6c	10370	259	259	184	199	267	275	309	313	232	232	272	284	146	154	159	183	221	236	174	190	194	197
Cauca	Guaranda	S6c	10371	255	255	194	199	263	263	309	337	216	232	276	304	154	166	143	179	227	230	170	182	170	185
Cauca	Guaranda	S6c	10258	231	267	184	184	283	283	293	325	232	268	276	276	166	174	163	171	221	221	174	190	164	185
Cauca	Guaranda	S6c	10373	267	267	184	234	259	291	293	301	236	252	272	284	158	162	139	159	233	233	162	170	173	182
Cauca	Guaranda	S6c	16112	251	259	184	184	275	275	289	289	264	280	280	296	158	162	135	135	221	221	174	182	185	203
Cauca	Guaranda	S6c	10260	255	271	189	194	251	299	341	341	280	280	232	252	138	158	147	147	221	233	178	178	167	182
Cauca	Guaranda	S6c	10255	255	255	199	199	279	279	293	317	236	236	280	280	138	162	135	139	227	230	190	194	185	191
Cauca	Guaranda	S6c	9599	251	251	189	214	243	275	277	289	216	252	300	320	158	162	151	179	227	230	178	182	179	182
Cauca	Guaranda	S6c	10256	223	259	184	194	255	259	281	281	228	272	276	300	154	154	139	155	221	230	166	174	161	173
Cauca	Guaranda	S6c	16122	267	267	184	199	283	283	285	333	224	268	284	288	154	162	163	183	227	230	174	190	152	167
Cauca	Guaranda	S6c	58780	235	251	194	204	219	271	301	309	248	248	264	312	142	154	171	171	230	233	170	170	149	170
Cauca	Guaranda	S6c	16120	251	251	194	199	251	279	305	329	232	248	264	272	162	162	143	179	230	230	174	206	185	188
Cauca	Guaranda	S6c	16118	247	271	199	224	239	251	289	297	240	292	276	296	142	142	155	159	227	230	174	178	143	155
Cauca	Guaranda	S6c	10374	255	283	184	189	251	291	293	321	220	328	288	332	146	170	147	155	221	230	174	178	158	170
Cauca	Guaranda	S6c	10372	243	271	184	194	259	279	281	293	240	248	276	328	150	166	139	151	203	218	162	162	140	149
Cauca	Guaranda	S6c	10254	263	263	189	199	267	287	293	297	224	260	268	276	162	166	139	151	221	230	170	178	164	203
Cauca	Guaranda	S6c	9600	243	255	199	204	243	283	289	301	232	240	272	316	146	170	135	139	221	230	174	178	149	149
Cauca	Guaranda	S6c	58780a	235	251	194	204	219	271	293	301	248	248	312	312	166	166	167	167	230	236	158	170	164	170
Cauca	Guaranda	S6c	9601	263	263	189	209	251	283	309	337	216	260	300	300	158	182	159	159	227	251	174	182	176	182
Cauca	Achi	S6c	17437	259	259	199	229	251	291	305	305	224	224	252	284	166	166	167	183	227	230	166	166	170	188
Cauca	Achi	S6c	17445	239	259	194	199	263	315	309	309	240	272	264	312	146	162	139	159	230	230	166	170	185	188
Cauca	Achi	S6c	17436	255	271	184	189	267	299	289	321	248	332	284	308	142	158	143	143	224	224	166	178	173	194
Cauca	Achi	S6c	17442	267	267	184	189	271	279	317	341	220	220	268	288	170	182	143	167	233	233	158	166	170	194
Cauca	Achi	S6c	10245	247	263	184	184	259	271	301	301	228	248	248	268	170	170	167	171	224	224	170	174	176	176
Cauca	Achi	S6c	10244	235	263	184	194	299	311	309	309	248	260	300	300	154	186	135	143	230	230	174	174	182	182
Cauca	Achi	S6c	17443	239	239	184	184	251	275	297	321	240	264	304	304	158	158	139	139	224	224	174	178	173	185
Cauca	Achi	S6c	17438	251	251	184	194	267	275	293	305	252	260	276	300	150	162	155	163	230	239	158	170	164	164
Cauca	Achi	S6c	17441	247	267	184	184	239	267	289	305	220	220	264	312	146	158	171	171	230	230	178	178	170	176
Cauca	Achi	S6c	59016	255	255	189	199	259	279	285	317	248	248	264	284	138	158	147	187	230	230	158	166	179	182
Cauca	Achi	S6c	59016	255	255	189	199	259	279	285	317	248	248	264	264	138	158	147	187	230	230	170	178	176	179
Cauca	Achi	S6c	Achi	215	255	189	189	247	299	341	349	248	248	292	292	174	174	147	175	224	230	162	178	200	200
Cauca	Achi	S6c	83039	255	267	194	204	271	271	317	341	240	248	292	292	138	166	131	179	221	230	166	174	164	188
Cauca	Achi	S6c	17444m	255	263	189	194	267	283	317	325	236	248	292	292	130	130	151	171	227	227	174	174	164	176
Cauca	Achi	S6c	17440m	255	267	184	189	255	295	329	329	248	276	260	280	150	150	171	171	230	230	170	170	182	182
Cauca	FLFloral	S8	78240	235	235	184	189	259	279	317	329	236	264	312	312	130	170	139	155	218	230	162	178	161	191
Cauca	FLFloral	S8	78278	235	259	184	214	235	255	321	321	224	268	288	288	154	158	151	171	230	230	162	178	173	173
Cauca	FLFloral	S8	78277	255	259	184	189	279	279	305	341	248	268	276	276	142	166	139	159	227	230	162	174	197	197
Cauca	FLFloral	S8	78279	255	271	179	179	255	271	301	301	228	228	284	284	154	162	155	159	227	230	162	170	161	170
Cauca	FLFloral	S8	78239	223	247	194	204	259	267	301	301	232	244	256	276	134	178	159	159	224	230	162	170	161	185
Cauca	FLFLPanela	S8	50578a	267	267	184	219	267	271	277	285	236	244	252	308	154	158	147	147	221	230	166	174	179	185
Cauca	FLFLPanela	S8	50578	267	267	169	184	267	271	277	285	236	244	252	308	150	154	155	183	221	230	166	174	179	185
Cauca	FLFLPanela	S8	50055	259	259	199	204	231	255	325	325	232	328	280	320	178	178	151	167	233	236	170	178	155	170
Cauca	FLPanela	S8	58824	243	255	209	224	279	291	317	329	256	276	284	296	158	158	147	155	230	230	170	186	197	197
Cauca	FLPanela	S8	58814	267	267	184	194	251	283	305	305	240	240	276	304	178	178	155	155	224	227	170	190	179	179
Cauca	FLPanela	S8	58823	247	283	189	194	255	295	301	305	244	244	256	300	130	162	151	187	221	230	174	186	173	173
Cauca	FLPanela	S8	58825	259	263	189	214	247	275	309	309	252	268	276	296	166	166	151	159	218	218	162	170	164	185
Cauca	FLPanela	S8	78340	231	263	184	199	271	271	305	305	272	304	308	312	166	170	163	163	221	239	170	174	161	170
Cauca	FLPanela	S8	78339	251	263	189	204	275	287	301	329	264	284	276	292	154	166	171	171	221	239	170	174	170	170
Cauca	FLPanela	S8	58826	251	255	189	189	239	259	345	345	224	224	272	272	138	174	171	171	230	230	154	166	158	164
Cauca	FLPanela	S8	53129a	255	259	184	189	271	291	293	297	248	248	296	296	158	162	139	163	221	230	174	182	161	173
Cauca	FLPanela	S8	64205	255	255	184	194	275	279	317	341	244	264	284	324	142	166	143	167	224	230	178	194	170	182
Cauca	FLPanela	S8	64211	243	255	199	204	271	271	289	313	220	304	296	300	158	162	155	167	215	230	174	182	173	185
Cauca	FLPanela	S8	58876	247	259	189	194	287	291	317	317	260	284	300	304	154	158	135	143	215	230	170	170	170	191
Cauca	FLPanela	S8	64204	267	267	184	199	267	299	321	341	256	268	276	288	166	166	163	187	224	230	174	174	164	173
Cauca	FLPanela	S8	64275	255	267	184	189	231	255	309	309	224	300	316	332	146	166	155	167	227	230	154	166	173	173
Cauca	FLPanela	S8	58815	247	247	199	209	271	287	325	325	248	264	292	304	134	166	139	155	230	230	166	178	164	179
Cauca	FLPanela	S8	64274	243	243	189	204	251	251	269	269	240	240	264	300	150	158	167	167	230	230	170	174	149	176
Cauca	FLPanela	S8	58816	259	271	194	199	251	267	309	309	228	252	296	304	150	154	135	143	224	230	174	174	164	173
Cauca	FLPanela	S8	64220	255	259	179	194	291	299	289	289	220	228	292	312	154	158	147	147	227	230	166	174	170	182
Cauca	FLPanela	S8	64152	255	267	184	189	231	255	309	309	224	300	316	332	158	170	151	183	230	230	162	166	173	185
Cauca	FLPanela	S8	73855	255	263	189	199	267	295	281	313	224	236	292	292	170	182	175	199	215	230	174	190	182	194
Cauca	FLPanela	S8	73907	247	259	174	194	259	299	293	293	228	260	264	264	142	174	187	191	218	230	166	178	179	194
Cauca	FLPanela	S8	53129	255	259	174	179	271	291	293	297	248	248	292	292	150	178	159	167	221	230	174	182	173	173
Cauca	FLPanela	S8	50058	235	247	204	209	259	283	281	317	220	236	280	312	138	154	163	163	230	230	174	178	161	173
Cauca	FLPanela	S8	50057a	239	251	174	194	231	259	317	353	268	272	268	332	170	190	175	175	251	251	166	170	167	182
Cauca	FLPanela	S8	58813	255	275	189	204	243	267	281	281	228	240	296	296	150	154	163	175	221	221	162	178	170	170
Cauca	FLPanela	S8	73908	255	275	184	189	239	267	345	345	240	260	296	296	170	190	131	131	209	221	178	182	182	197
Cauca	FLPanela	S8	58877	251	259	189	194	251	279	309	317	252	252	264	304	162	174	151	171	221	221	174	186	167	167
Cauca	FLPanela	S8	78315	255	255	184	214	251	299	297	321	228	252	304	304	150	162	151	151	230	230	166	190	173	173
Cauca	FLPanela	S8	11166	263	267	189	194	275	279	297	297	236	248	256	276	130	130	171	179	227	227	162	170	170	170
Cauca	FLPanela	S8	50056	255	259	199	209	247	307	269	329	224	248	276	308	146	154	163	163	239	239	170	174	188	188
Cauca	FLPanela	S8	53063	239	239	184	189	267	287	301	321	244	268	284	284	138	154	159	163	221	227	170	178	161	200
Cauca	FLPanela	S8	53065	259	263	184	189	267	287	301	321	244	268	284	284	142	150	151	159	224	227	166	174	200	200
Cauca	FLPanela	S8	64212	239	263	184	189	255	259	297	297	268	280	284	284	166	166	167	167	227	230	166	174	185	185
Cauca	FLPanela	S8	10400	247	251	189	194	251	291	305	333	228	244	308	308	166	166	183	183	230	245	166	174	167	167
Cauca	FLPanela	S8	50057	255	255	174	194	279	291	285	305	268	272	268	336	142	170	151	151	227	230	178	182	170	182
Cauca	FLPanela	S8	78273	243	243	204	209	259	283	305	341	232	236	268	284	166	190	163	175	215	221	166	178	164	179
Cauca	FLPanela	S8	58770	255	267	194	204	271	275	353	353	232	240	284	300	130	130	151	151	224	230	174	178	173	185
Cauca	FLPanela	S8	58987	259	259	194	214	247	247	309	309	244	252	276	316	150	170	135	183	224	236	170	170	185	206
Magdalena	FLPijiño	PJ	RM1	211	255	184	209	279	291	301	309	264	268	288	308	154	194	167	167	224	233	178	178	152	182
Magdalena	FLPijiño	PJ	RM11	251	251	184	194	275	275	273	297	216	320	280	280	162	162	115	159	227	230	178	182	173	185
Magdalena	FLPijiño	PJ	RM12	227	259	184	189	279	291	285	301	328	328	296	300	166	174	139	195	212	230	170	178	182	194
Magdalena	FLPijiño	PJ	RM13	247	251	189	209	259	279	293	301	268	268	288	288	142	194	139	187	221	230	174	178	158	164
Magdalena	FLPijiño	PJ	RM14	251	259	194	204	271	279	317	317	248	268	288	332	154	194	167	175	230	233	170	170	170	182
Magdalena	FLPijiño	PJ	RM15	251	259	174	189	279	283	273	309	264	276	280	312	134	158	151	151	221	224	166	174	164	200
Magdalena	FLPijiño	PJ	RM16	251	251	184	199	267	291	325	325	236	236	272	296	158	158	175	183	221	230	174	174	188	188
Magdalena	FLPijiño	PJ	RM17	251	259	194	199	235	247	285	337	224	228	280	292	130	166	175	175	230	230	170	178	161	194
Magdalena	FLPijiño	PJ	RM18	211	211	189	209	271	279	309	317	248	268	272	304	162	194	139	187	230	230	162	178	164	182
Magdalena	FLPijiño	PJ	RM19	243	255	179	214	263	279	301	309	248	248	312	312	134	166	163	167	227	230	174	182	179	182
Magdalena	FLPijiño	PJ	RM2	243	255	199	209	251	287	293	313	248	256	292	292	134	174	167	171	224	230	166	166	173	182
Magdalena	FLPijiño	PJ	RM20	251	271	204	209	251	283	301	313	220	292	280	288	146	190	151	151	221	230	178	190	167	191
Magdalena	FLPijiño	PJ	RM3	259	259	204	209	247	259	297	297	220	232	296	312	142	170	147	187	221	221	170	182	164	203
Magdalena	FLPijiño	PJ	RM4	239	247	189	189	275	287	305	313	328	328	280	308	170	198	151	163	230	230	174	178	176	182
Magdalena	FLPijiño	PJ	RM5	251	259	189	204	263	275	301	333	220	256	308	308	150	154	159	179	221	227	174	190	167	170
Magdalena	FLPijiño	PJ	RM6	251	275	194	199	271	271	321	321	216	268	284	292	182	182	151	159	230	233	174	178	164	191
Magdalena	FLPijiño	PJ	RM7	247	247	189	194	259	267	309	309	232	248	304	304	150	194	135	191	224	224	182	190	173	188
Magdalena	FLPijiño	PJ	RM8	243	263	199	209	231	275	301	321	248	248	280	288	154	162	167	175	233	233	170	182	176	200
Magdalena	FLPijiño	PJ	RM9	251	259	189	189	243	255	325	325	220	272	268	324	162	166	159	191	221	221	170	178	170	185
Magdalena	Mompox	MP	MOM1	255	267	194	199	251	267	301	301	240	248	212	212	134	162	167	191	224	230	154	166	161	179
Magdalena	Mompox	MP	MOM10	251	259	189	194	267	275	325	325	216	252	296	296	158	178	175	187	224	230	170	170	152	185
Magdalena	Mompox	MP	MOM11	243	263	194	209	255	279	297	325	216	236	276	296	158	162	151	159	251	251	170	178	161	176
Magdalena	Mompox	MP	MOM12	251	251	179	184	283	283	265	265	256	256	252	304	146	174	163	167	224	227	174	186	164	182
Magdalena	Mompox	MP	MOM13	243	243	204	229	243	251	293	293	220	240	280	304	150	178	159	163	224	248	174	174	179	182
Magdalena	Mompox	MP	MOM14	251	251	194	204	255	275	269	325	216	236	264	316	150	154	159	159	236	236	174	174	182	203
Magdalena	Mompox	MP	MOM15	247	255	189	194	247	251	277	277	244	248	288	288	138	162	127	151	227	227	166	178	164	173
Magdalena	Mompox	MP	MOM16	243	251	174	189	267	267	301	313	232	252	276	296	162	166	159	159	227	227	166	170	185	206
Magdalena	Mompox	MP	MOM17	263	271	194	214	251	271	293	301	252	256	256	304	170	170	179	179	218	221	170	170	182	182
Magdalena	Mompox	MP	MOM18	223	271	184	199	263	267	281	309	228	232	288	296	142	174	163	175	227	233	178	182	170	173
Magdalena	Mompox	MP	MOM4	259	259	199	209	283	291	297	297	228	288	256	352	158	170	163	167	227	227	166	178	170	197
Magdalena	Mompox	MP	MOM5	263	263	194	199	267	295	293	345	224	260	264	316	146	158	155	163	230	230	178	178	170	170
Magdalena	Mompox	MP	MOM6	275	275	199	204	243	271	293	301	240	252	308	308	158	170	143	167	212	230	170	182	173	173
Magdalena	Mompox	MP	MOM7	251	255	194	204	271	295	285	329	240	240	312	312	150	166	147	167	203	203	170	174	161	188
Magdalena	Mompox	MP	MOM8	251	275	204	214	271	291	345	345	260	268	256	256	130	158	135	191	224	230	166	170	173	188
Magdalena	Mompox	MP	MOM19	251	255	189	209	259	275	297	313	232	328	292	348	154	162	155	167	218	230	174	182	170	173
Magdalena	Mompox	MP	MOM2	243	247	174	189	271	271	269	301	240	240	284	304	138	142	183	187	209	209	170	186	191	197
Magdalena	Mompox	MP	MOM3	255	263	184	194	251	283	313	333	232	328	252	252	150	166	159	167	224	230	182	190	170	185
Magdalena	Mompox	MP	MOM9	247	251	189	199	223	283	265	305	216	236	320	332	134	190	187	187	224	230	170	174	152	152
Magdalena	Palomino	PL	PLM1	255	267	184	189	251	271	337	337	252	340	324	324	130	174	163	163	221	227	170	186	185	209
Magdalena	Palomino	PL	PLM10	247	259	194	229	251	283	325	325	288	292	312	332	134	170	143	187	230	233	170	190	185	185
Magdalena	Palomino	PL	PLM11	251	251	204	209	255	299	297	297	240	264	304	304	166	174	135	155	227	227	170	182	185	185
Magdalena	Palomino	PL	PLM12	255	255	194	199	235	279	289	289	244	244	280	328	150	154	179	179	227	227	170	174	182	194
Magdalena	Palomino	PL	PLM13	263	263	184	194	287	287	289	293	236	292	252	252	138	198	163	187	203	215	166	170	203	203
Magdalena	Palomino	PL	PLM14	247	247	189	189	267	267	281	281	244	252	252	292	158	166	159	163	221	230	170	182	173	173
Magdalena	Palomino	PL	PLM15	259	259	189	199	247	283	301	309	240	244	284	292	150	178	159	183	230	230	174	178	182	200
Magdalena	Palomino	PL	PLM16	259	259	184	189	255	275	285	309	248	252	276	312	154	182	159	187	230	239	166	170	182	209
Magdalena	Palomino	PL	PLM17	259	263	184	199	259	259	313	313	244	264	276	324	146	166	163	179	230	230	170	174	161	176
Magdalena	Palomino	PL	PLM18	255	259	189	214	275	303	289	321	244	244	272	296	158	158	159	159	230	230	170	190	173	182
Magdalena	Palomino	PL	PLM19	271	271	194	204	283	295	309	309	252	272	276	284	150	162	163	179	218	230	166	170	173	191
Magdalena	Palomino	PL	PLM2	267	271	189	199	263	283	297	309	236	328	280	332	130	150	171	191	227	227	166	174	179	179
Magdalena	Palomino	PL	PLM20	263	263	194	204	263	299	325	329	236	304	280	308	134	154	143	163	224	230	174	178	176	200
Magdalena	Palomino	PL	PLM3	243	255	184	189	251	287	301	305	240	248	280	304	158	166	167	167	221	230	166	170	158	185
Magdalena	Palomino	PL	PLM4	255	271	199	209	247	279	273	325	232	276	288	304	134	150	151	171	227	230	170	182	164	185
Magdalena	Palomino	PL	PLM5	243	247	174	179	239	291	289	309	220	244	252	276	146	182	147	167	212	230	178	178	161	161
Magdalena	Palomino	PL	PLM6	259	263	174	184	275	287	293	293	220	244	284	284	158	170	179	191	233	233	166	178	191	191
Magdalena	Palomino	PL	PLM8	243	251	174	209	267	275	273	297	224	268	276	328	146	174	147	147	227	227	174	178	179	191
Magdalena	Palomino	PL	PLM9	255	287	194	204	267	271	277	313	208	228	292	296	158	158	139	163	230	230	174	178	161	185
Magdalena	Palomino	PL	PLM7	247	263	189	189	275	283	289	309	220	228	276	284	170	186	175	215	230	230	174	178	185	185
Magdalena	Viejo	VJ	672	251	255	199	204	255	259	273	305	248	272	268	320	154	170	155	155	230	230	166	174	149	149
Magdalena	Viejo	VJ	673	247	263	194	199	255	267	293	297	248	340	280	288	134	134	167	167	242	242	162	166	161	173
Magdalena	Viejo	VJ	676	251	255	189	209	271	279	277	313	236	240	296	296	170	182	135	143	218	227	178	178	167	179
Magdalena	Viejo	VJ	689	247	271	189	204	279	287	293	317	232	256	252	308	158	158	135	135	224	230	174	182	182	182
Magdalena	Viejo	VJ	690	251	251	169	184	255	263	285	325	244	248	284	292	150	154	155	183	221	230	170	174	197	197
Magdalena	Viejo	VJ	679	251	251	189	204	227	267	281	305	240	268	316	316	130	130	135	175	215	230	174	178	176	209
Magdalena	Viejo	VJ	694	247	255	204	214	267	279	281	281	216	232	292	292	154	162	155	155	221	221	174	178	170	176
Magdalena	Viejo	VJ	675	255	255	194	194	255	259	281	281	248	324	328	328	130	130	159	171	212	230	182	186	158	170
Magdalena	Viejo	VJ	681	247	255	199	214	247	287	289	289	228	228	284	304	130	166	147	167	227	230	162	170	152	164
Magdalena	Viejo	VJ	680	247	267	194	199	275	287	265	285	232	252	252	284	134	162	147	167	203	203	174	178	152	179
Magdalena	Viejo	VJ	677	251	255	209	219	279	299	313	313	228	232	240	252	142	142	159	163	230	233	166	178	173	173
Magdalena	Viejo	VJ	674	239	263	174	179	259	259	281	305	248	304	284	292	154	154	151	159	218	230	174	190	170	170
Magdalena	Viejo	VJ	678	247	263	179	189	239	255	293	297	240	240	284	284	178	178	151	167	227	230	158	170	161	170
Magdalena	Viejo	VJ	695	255	255	194	199	271	283	285	325	248	256	312	320	158	162	163	179	230	230	162	174	173	188
Magdalena	Viejo	VJ	683	251	271	189	189	259	271	345	345	268	320	288	308	142	142	179	179	221	230	154	166	176	197
Magdalena	Viejo	VJ	684	251	255	169	174	263	263	293	301	240	276	312	332	162	170	139	167	218	227	154	162	149	161
Magdalena	Viejo	VJ	686	231	259	194	199	251	303	281	281	220	260	312	312	162	174	147	171	221	221	154	166	170	176
Magdalena	Viejo	VJ	682	247	255	179	179	239	255	265	285	240	260	280	344	138	150	151	151	224	224	170	174	167	191
Magdalena	Viejo	VJ	685	259	259	184	194	251	279	297	341	264	268	268	272	166	166	155	155	224	230	178	182	158	170
Magdalena	Viejo	VJ	646	263	271	199	214	243	259	281	305	260	260	284	288	158	170	171	195	227	230	158	170	149	161
Magdalena	Viejo	VJ	670	259	259	179	189	255	259	281	281	256	256	328	328	158	158	147	151	227	230	166	174	179	197
Magdalena	Viejo	VJ	687	255	255	199	209	243	267	297	341	244	244	288	288	142	162	139	139	221	230	154	162	191	206
Magdalena	Viejo	VJ	693	263	267	189	204	251	271	293	293	224	252	296	296	154	162	155	155	230	230	158	170	173	188
Magdalena	Viejo	VJ	688	267	275	169	169	283	303	313	313	240	272	284	288	142	154	147	163	224	230	162	166	185	188
Magdalena	FLLlanito	LL	279	259	267	184	194	259	279	301	333	252	284	276	296	170	186	159	167	221	239	170	170	197	197
Magdalena	FLLlanito	LL	278	255	275	179	194	267	295	293	293	252	280	276	300	154	162	143	167	221	221	174	178	173	188
Magdalena	FLLlanito	LL	277	271	271	194	199	251	259	285	313	248	256	288	296	146	154	151	151	218	230	170	178	173	185
Magdalena	FLLlanito	LL	276	255	263	189	189	243	267	301	333	228	232	276	300	142	158	147	171	224	230	174	178	158	170
Magdalena	FLLlanito	LL	274	255	267	184	189	263	271	333	333	256	268	284	320	158	178	167	171	230	230	166	170	182	206
Magdalena	FLLlanito	LL	273	239	243	184	194	271	279	289	289	240	240	296	296	130	130	167	167	230	236	170	174	155	155
Magdalena	FLLlanito	LL	284	247	251	194	199	255	287	313	313	236	264	272	324	158	162	159	179	227	230	166	178	173	185
Magdalena	FLLlanito	LL	272	247	255	199	209	247	267	313	313	248	248	308	308	162	194	151	159	230	236	158	170	167	182
Magdalena	FLLlanito	LL	283	259	259	184	189	263	279	273	281	224	240	304	308	146	158	163	167	230	233	162	174	185	206
Magdalena	FLLlanito	LL	271	271	271	184	189	287	287	285	285	236	260	280	280	158	162	159	159	230	230	174	178	164	182
Magdalena	FLLlanito	LL	282	243	251	189	194	267	279	277	325	288	296	324	324	158	162	171	175	218	230	170	182	182	197
Magdalena	FLLlanito	LL	281	259	263	189	199	271	271	293	313	236	320	292	292	150	170	163	179	218	218	166	174	179	185
Magdalena	FLLlanito	LL	269	239	239	179	184	259	275	293	293	224	244	280	300	162	170	171	171	221	236	174	174	173	179
Magdalena	FLLlanito	LL	280	259	271	184	189	271	283	281	293	240	272	256	324	146	154	159	171	221	230	158	170	173	173
Magdalena	FLLlanito	LL	268	251	259	199	209	275	283	277	341	228	280	292	312	142	174	159	179	230	230	166	166	173	194
Magdalena	FLLlanito	LL	275	259	271	184	199	247	255	309	309	232	256	256	280	134	142	143	147	221	230	166	166	173	194
Magdalena	FLLlanito	LL	LLANITO1	255	255	179	194	275	279	297	297	232	232	284	284	146	194	115	119	224	233	170	174	176	179
Magdalena	FLLlanito	LL	LLANITO11	251	251	184	194	271	271	297	337	280	312	292	296	162	166	163	195	203	203	174	182	188	200
Magdalena	FLLlanito	LL	LLANITO12	247	255	184	189	263	267	329	329	252	280	284	284	170	178	147	163	227	230	170	178	185	197
Magdalena	FLLlanito	LL	LLANITO13	251	255	189	204	259	267	317	345	220	228	308	320	154	170	167	167	221	221	170	182	173	173
Magdalena	FLLlanito	LL	LLANITO14	259	259	174	189	251	279	325	345	220	268	260	296	142	142	139	151	230	242	170	174	179	182
Magdalena	FLLlanito	LL	LLANITO15	251	267	184	199	243	263	285	297	240	252	276	288	166	170	127	171	230	236	170	178	161	173
Magdalena	FLLlanito	LL	LLANITO2	251	251	194	204	243	251	265	325	332	332	292	312	166	166	167	191	227	230	166	170	173	179
Magdalena	FLLlanito	LL	LLANITO3	251	263	199	209	255	267	281	313	220	232	272	324	150	154	139	183	221	230	174	174	170	176
Magdalena	FLLlanito	LL	LLANITO4	263	263	189	229	287	291	261	293	252	264	284	296	170	178	151	179	224	227	174	186	161	170
Magdalena	FLLlanito	LL	LLANITO5	255	271	189	209	267	283	289	305	232	256	288	288	158	158	175	203	227	227	170	174	179	179
Magdalena	FLLlanito	LL	LLANITO6	259	275	194	214	243	279	325	333	272	316	328	328	174	182	143	171	230	230	174	178	161	173
Magdalena	FLLlanito	LL	LLANITO7	255	267	189	204	239	303	273	293	244	272	296	300	142	142	155	155	230	230	178	178	164	188
Magdalena	FLLlanito	LL	LLANITO8	259	263	179	194	227	259	293	345	220	244	304	308	166	178	167	183	230	233	170	174	194	194
Magdalena	FLLlanito	LL	LLANITO9	271	271	189	199	255	283	301	301	228	300	272	292	154	154	159	159	221	221	174	174	176	179
Magdalena	FLLlanito	LL	LLANITO10	255	255	184	214	243	287	269	277	232	256	292	292	146	158	151	167	221	230	178	202	179	194
Magdalena	Barrancabermeja	BR	303	243	263	194	194	271	275	285	337	280	280	252	252	162	182	143	143	221	221	166	178	173	185
Magdalena	Barrancabermeja	BR	291	251	267	189	219	287	287	289	289	232	232	268	276	166	166	151	167	218	218	178	186	173	182
Magdalena	Barrancabermeja	BR	302	243	263	194	199	247	263	289	329	224	228	292	328	134	162	175	175	230	230	170	174	170	173
Magdalena	Barrancabermeja	BR	301	259	259	189	199	235	279	321	325	232	248	256	272	150	170	163	163	230	242	170	190	185	197
Magdalena	Barrancabermeja	BR	289	263	263	189	194	267	279	297	297	240	248	252	284	142	146	151	179	236	242	170	174	185	188
Magdalena	Barrancabermeja	BR	300	259	271	184	194	291	291	293	297	256	256	308	316	170	170	155	163	221	230	166	174	173	194
Magdalena	Barrancabermeja	BR	299	239	239	189	189	251	279	281	313	240	280	296	296	154	158	115	115	221	233	166	174	176	176
Magdalena	Barrancabermeja	BR	287	247	259	179	184	279	283	317	317	252	252	280	280	146	150	175	183	221	221	182	194	185	197
Magdalena	Barrancabermeja	BR	298	259	275	184	189	279	279	297	317	252	252	272	280	158	182	151	163	227	227	166	170	155	188
Magdalena	Barrancabermeja	BR	286	251	267	174	189	235	287	289	289	232	292	268	276	154	166	151	167	218	218	178	186	173	182
Magdalena	Barrancabermeja	BR	309	251	251	184	199	251	279	281	329	232	232	324	324	150	166	159	195	224	230	174	178	170	194
Magdalena	Barrancabermeja	BR	297	255	263	184	189	247	247	313	313	256	328	276	296	138	162	155	155	224	230	182	186	170	179
Magdalena	Barrancabermeja	BR	285	251	251	184	189	267	267	273	305	256	280	252	324	138	166	167	179	230	230	170	170	173	173
Magdalena	Barrancabermeja	BR	296	251	255	179	194	267	299	273	341	240	260	292	292	154	190	139	155	224	230	166	170	170	191
Magdalena	Barrancabermeja	BR	307	251	251	189	204	259	271	305	305	244	244	284	348	150	170	171	187	221	230	166	174	173	176
Magdalena	Barrancabermeja	BR	295	243	251	189	199	243	259	289	305	244	244	268	344	154	158	155	179	230	230	170	178	182	185
Magdalena	Barrancabermeja	BR	306	243	251	179	189	279	283	301	305	232	252	260	260	174	178	163	191	224	230	174	178	170	182
Magdalena	Barrancabermeja	BR	294	259	259	199	204	263	283	301	325	248	256	276	288	130	130	159	183	227	230	170	178	188	188
Magdalena	Barrancabermeja	BR	304	247	247	179	179	259	287	329	329	224	260	288	304	146	158	155	183	230	230	162	174	179	191
Magdalena	Barrancabermeja	BR	292	251	255	184	184	279	303	309	309	220	248	260	260	150	178	151	167	230	230	166	170	176	179
Magdalena	Barrancabermeja	BR	290	263	263	204	204	267	267	281	333	240	240	276	324	142	170	155	175	230	230	170	170	161	167
Magdalena	Barrancabermeja	BR	310	239	259	189	189	267	275	277	333	252	256	252	300	142	146	167	179	230	233	166	174	167	185
Magdalena	Barrancabermeja	BR	305	255	263	194	214	267	271	325	333	220	220	312	312	162	174	163	167	212	230	154	166	173	185
Magdalena	Barrancabermeja	BR	308	255	263	184	189	263	271	313	329	256	268	304	312	150	154	135	135	224	230	170	178	164	188
Magdalena	FLChucuri	Ch	243	247	251	189	204	267	279	297	297	228	248	168	168	166	170	143	167	212	212	290	302	164	167
Magdalena	FLChucuri	Ch	230	243	259	189	204	259	295	289	309	228	228	172	172	174	190	163	175	245	245	286	306	173	191
Magdalena	FLChucuri	Ch	242	243	251	204	214	259	299	309	317	232	232	168	172	166	166	179	179	227	272	258	278	164	203
Magdalena	FLChucuri	Ch	229	263	263	204	214	255	263	281	305	232	232	156	168	154	166	143	171	227	248	298	334	167	167
Magdalena	FLChucuri	Ch	241	243	251	194	199	239	295	357	357	224	232	168	176	166	202	151	163	236	284	318	318	167	200
Magdalena	FLChucuri	Ch	228	239	275	194	199	231	231	277	277	252	252	160	168	162	162	147	159	329	344	294	330	173	209
Magdalena	FLChucuri	Ch	240	247	259	219	224	267	287	289	297	228	236	164	176	174	178	163	179	221	239	310	310	173	179
Magdalena	FLChucuri	Ch	227	247	259	184	194	263	291	301	305	228	232	164	164	174	202	167	183	254	272	278	278	179	203
Magdalena	FLChucuri	Ch	239	251	251	189	214	251	319	309	309	232	232	176	176	162	162	175	183	257	278	274	286	161	161
Magdalena	FLChucuri	Ch	226	255	263	189	194	287	299	317	317	232	236	172	172	174	174	171	179	248	251	310	322	173	182
Magdalena	FLChucuri	Ch	250	239	247	194	199	231	243	305	305	228	228	156	168	158	170	171	171	236	236	310	322	173	188
Magdalena	FLChucuri	Ch	237	259	263	184	194	271	287	297	297	228	236	160	172	158	170	147	151	251	311	314	314	170	170
Magdalena	FLChucuri	Ch	224	251	263	189	204	287	299	293	293	228	236	164	164	170	182	155	175	254	272	266	274	182	200
Magdalena	FLChucuri	Ch	248	239	267	179	194	299	299	293	293	228	228	164	176	170	170	175	203	227	257	322	326	170	170
Magdalena	FLChucuri	Ch	236	255	255	199	204	231	275	309	325	232	232	176	232	174	178	167	179	245	272	266	270	173	179
Magdalena	FLChucuri	Ch	223	267	267	184	199	271	271	313	321	232	232	160	196	150	150	179	183	236	320	310	310	164	164
Magdalena	FLChucuri	Ch	247	247	247	184	184	251	295	277	297	228	228	176	176	170	174	143	179	236	269	310	310	170	173
Magdalena	FLChucuri	Ch	235	267	275	184	189	271	299	301	313	228	232	164	172	178	178	183	183	230	257	278	278	179	185
Magdalena	FLChucuri	Ch	246	255	275	189	204	279	279	285	285	224	228	160	172	154	166	159	211	245	314	278	290	164	164
Magdalena	FLChucuri	Ch	233	251	255	189	189	295	299	289	289	224	224	160	160	158	170	167	195	248	305	278	286	182	194
Magdalena	FLChucuri	Ch	245	247	255	184	199	247	247	289	301	232	232	160	168	190	190	159	187	245	293	262	278	191	191
Magdalena	FLChucuri	Ch	232	243	251	194	204	263	275	325	325	232	232	156	168	202	206	175	179	251	251	262	310	203	206
Magdalena	FLChucuri	Ch	218	259	267	189	189	259	271	317	317	220	228	156	164	158	170	163	195	233	242	266	266	170	170
Magdalena	FLChucuri	Ch	254	251	259	189	214	235	291	313	317	228	232	156	168	162	186	155	155	272	293	270	310	161	176
Magdalena	FLChucuri	Ch	251	243	243	199	204	255	291	301	313	224	224	172	180	166	166	179	187	230	281	254	258	164	170
Magdalena	FLChucuri	Ch	220	251	259	199	199	279	279	317	325	224	232	156	168	154	174	175	179	251	272	254	274	164	173
Magdalena	FLChucuri	Ch	231	211	251	179	179	251	271	309	309	232	232	156	156	138	150	159	159	224	245	278	322	152	164
Magdalena	FLChucuri	Ch	225	259	259	189	199	239	275	293	293	220	220	176	176	174	198	151	155	236	236	294	310	197	197
Magdalena	FLChucuri	Ch	249	239	267	179	194	299	299	293	293	232	232	164	232	158	162	163	167	224	227	274	290	170	170
Magdalena	FLChucuri	Ch	221	255	263	184	199	255	259	273	337	220	220	160	168	166	166	163	179	236	269	310	342	161	176
Magdalena	FLChucuri	Ch	257	255	259	184	219	275	279	281	297	228	228	160	176	178	178	163	163	224	284	294	294	179	182
Magdalena	FLChucuri	Ch	255	251	267	189	199	279	283	317	325	232	232	160	168	186	202	147	179	230	254	306	314	161	173
Magdalena	PuertoBerrio	B	143	243	259	204	209	267	283	309	341	224	224	164	180	162	202	139	175	236	287	254	306	161	203
Magdalena	PuertoBerrio	B	160	255	271	194	209	279	287	285	309	224	224	176	176	166	166	139	163	218	218	294	342	164	164
Magdalena	PuertoBerrio	B	140	251	271	199	214	239	251	281	289	228	232	172	232	166	182	147	159	236	260	274	286	167	182
Magdalena	PuertoBerrio	B	159	255	255	184	194	255	279	329	329	232	232	172	180	186	186	167	179	260	284	274	290	185	185
Magdalena	PuertoBerrio	B	139	251	251	189	204	259	287	289	289	232	232	176	176	170	186	143	171	230	260	298	310	170	185
Magdalena	PuertoBerrio	B	157	247	247	194	194	247	287	297	297	220	232	172	172	170	186	143	167	245	260	278	282	170	185
Magdalena	PuertoBerrio	B	137	251	251	184	189	227	291	321	321	220	220	176	188	162	186	155	155	212	257	254	306	161	185
Magdalena	PuertoBerrio	B	156	263	263	194	199	259	287	293	321	228	232	156	164	182	182	179	199	239	248	266	266	182	197
Magdalena	PuertoBerrio	B	136	259	259	189	204	267	275	313	317	232	232	160	172	166	182	159	171	254	338	286	294	164	182
Magdalena	PuertoBerrio	B	135	259	263	204	209	283	283	289	329	228	228	156	168	178	194	151	195	266	266	290	298	191	191
Magdalena	PuertoBerrio	B	155	243	243	179	199	247	267	321	321	232	232	152	160	154	154	123	171	248	272	258	294	155	167
Magdalena	PuertoBerrio	B	164	255	259	189	209	279	279	309	341	220	232	160	168	158	170	135	187	221	233	270	294	161	185
Magdalena	PuertoBerrio	B	151	227	267	184	189	271	275	285	305	220	220	156	196	158	174	147	175	251	284	294	294	173	179
Magdalena	PuertoBerrio	B	132	267	283	209	214	267	279	273	305	228	228	164	176	170	178	143	187	239	248	290	334	170	176
Magdalena	PuertoBerrio	B	162	255	259	189	194	275	279	301	313	220	228	164	164	174	182	143	167	221	227	262	262	188	197
Magdalena	PuertoBerrio	B	149	263	263	174	174	231	283	293	293	220	220	160	168	150	150	179	183	245	290	262	326	164	191
Magdalena	PuertoBerrio	B	131	239	259	199	199	227	263	317	317	232	232	160	168	174	178	179	183	227	332	302	310	173	179
Magdalena	PuertoBerrio	B	163	247	251	189	189	247	263	289	289	232	232	164	164	182	182	147	147	224	326	294	294	182	182
Magdalena	PuertoBerrio	B	130	247	251	179	184	259	259	273	293	228	232	160	172	150	162	159	159	215	227	278	294	161	170
Magdalena	PuertoBerrio	B	138	243	259	179	184	259	283	309	309	220	232	172	176	198	202	147	147	257	278	290	306	197	200
Magdalena	PuertoBerrio	B	148	247	263	194	199	243	275	297	309	228	232	160	168	158	158	151	151	260	260	258	302	158	170
Magdalena	PuertoBerrio	B	153	247	247	189	204	275	283	321	321	220	232	160	168	150	202	155	187	212	296	294	294	170	179
Magdalena	PuertoBerrio	B	152	259	263	189	199	271	275	313	329	232	232	152	160	170	170	171	175	227	248	298	306	170	170
Magdalena	PuertoBerrio	B	134	263	267	209	214	235	263	329	333	220	220	164	172	182	182	155	155	260	281	286	286	182	182
Magdalena	PuertoBerrio	B	133	251	263	189	209	279	283	285	317	228	228	160	168	150	158	143	143	248	254	290	306	161	170
Magdalena	PuertoBerrio	B	150	247	259	199	204	275	283	297	297	224	224	156	168	158	158	151	155	263	269	286	306	185	191
Magdalena	PuertoBerrio	B	145	239	243	179	194	263	279	301	325	228	228	160	160	166	166	163	163	233	314	278	302	179	206
Magdalena	PuertoBerrio	B	158	251	251	174	189	259	287	293	297	220	220	160	172	166	178	159	167	254	281	254	254	182	185
Magdalena	FLPalagua	P	341	247	263	189	199	259	311	293	293	236	236	168	184	162	178	155	159	227	239	278	278	161	179
Magdalena	FLPalagua	P	328	247	263	199	214	263	271	285	297	220	220	168	176	166	182	167	187	236	248	278	294	179	212
Magdalena	FLPalagua	P	316	251	263	184	189	259	275	281	281	232	232	172	180	170	178	167	167	239	296	278	282	170	179
Magdalena	FLPalagua	P	327	243	267	194	199	271	271	277	325	228	228	164	168	174	194	159	171	236	302	286	286	173	194
Magdalena	FLPalagua	P	339	251	255	189	199	259	283	321	321	224	252	172	176	166	166	151	171	233	305	322	342	164	176
Magdalena	FLPalagua	P	326	255	255	189	209	259	299	273	317	232	232	176	184	174	182	147	147	227	296	286	286	173	176
Magdalena	FLPalagua	P	314	259	259	204	209	263	283	285	297	224	228	164	164	174	190	127	183	251	260	290	302	173	191
Magdalena	FLPalagua	P	338	235	235	184	214	259	303	305	305	220	220	164	176	170	186	135	171	254	257	262	274	170	185
Magdalena	FLPalagua	P	313	263	263	189	194	259	283	321	325	220	232	160	192	174	194	159	171	215	227	310	310	173	194
Magdalena	FLPalagua	P	336	259	259	219	224	271	283	297	321	232	232	164	172	150	158	163	187	245	350	274	314	161	170
Magdalena	FLPalagua	P	323	263	263	184	199	263	275	317	317	220	220	156	164	158	162	151	167	239	341	278	290	170	197
Magdalena	FLPalagua	P	311	239	267	184	184	275	283	277	281	220	220	156	168	170	170	155	159	230	230	298	318	185	185
Magdalena	FLPalagua	P	335	251	263	184	199	263	291	293	349	224	224	160	160	162	162	143	167	227	260	298	310	149	161
Magdalena	FLPalagua	P	322	255	255	194	199	267	267	285	293	232	232	160	168	170	182	175	191	215	227	254	294	182	182
Magdalena	FLPalagua	P	334	255	263	194	204	271	295	313	313	224	232	156	156	182	182	115	115	227	242	310	338	170	182
Magdalena	FLPalagua	P	333	239	267	189	209	267	279	305	337	220	232	152	164	150	166	147	147	221	221	278	290	164	167
Magdalena	FLPalagua	P	320	243	243	194	199	251	259	297	317	228	232	160	168	170	182	155	207	224	347	298	298	170	182
Magdalena	FLPalagua	P	319	267	267	189	194	255	295	333	333	232	236	156	164	150	162	151	151	248	305	262	322	161	161
Magdalena	FLPalagua	P	318	247	251	179	189	267	283	309	333	224	232	164	184	162	166	131	151	233	272	298	314	173	179
Magdalena	FLPalagua	P	329	231	251	184	189	243	255	305	309	240	240	156	176	166	182	167	187	251	257	290	322	167	182
Magdalena	FLPalagua	P	317	247	251	184	194	251	271	325	329	232	232	172	184	162	170	175	183	236	263	262	262	173	182
Magdalena	FLPalagua	P	345	267	271	184	189	251	279	313	325	216	260	304	308	134	158	159	175	227	230	170	174	182	191
Magdalena	FLPalagua	P	344	255	259	189	199	243	283	297	317	284	284	284	292	150	154	163	167	221	230	170	174	185	185
Magdalena	FLPalagua	P	343	227	263	199	204	275	279	269	269	256	348	284	304	150	158	183	195	230	230	170	182	185	185
Magdalena	FLPalagua	P	342	255	255	179	194	263	271	313	333	224	228	284	296	158	166	151	155	221	230	174	178	179	185
Magdalena	FLPalagua	P	331	251	255	189	199	263	271	313	317	240	240	272	276	166	170	139	151	221	230	158	170	152	164
Magdalena	FLPalagua	P	340	243	243	189	194	283	295	313	317	220	220	176	176	170	190	131	151	263	278	278	298	170	191
Magdalena	FLPalagua	P	315	255	255	194	214	271	275	273	317	220	224	168	176	170	182	151	159	230	239	298	318	164	185
Magdalena	FLPalagua	P	325	259	263	184	194	259	279	309	317	220	232	160	172	178	182	147	199	215	215	290	314	176	182
Magdalena	FLPalagua	P	337	263	263	229	234	275	315	289	317	220	224	160	172	150	166	155	167	236	254	282	294	164	179
Magdalena	FLPalagua	P	324	255	263	194	199	263	291	333	333	220	232	160	168	158	158	147	155	239	281	278	302	170	170
Magdalena	FLPalagua	P	312	247	275	189	189	255	267	297	309	228	232	172	176	170	186	151	179	281	344	318	318	170	185
Magdalena	FLPalagua	P	321	247	255	204	214	255	283	333	337	232	232	160	176	170	178	187	191	224	281	250	266	185	194
Magdalena	FLPalagua	P	332	267	267	189	194	263	267	313	349	220	220	164	164	174	186	163	187	224	266	290	338	185	203
Magdalena	FLPalagua	P	330	247	251	184	194	263	279	337	337	224	224	160	172	158	162	167	179	242	272	262	282	158	158
Cesar	FLMataPalma	CS	CMP01	259	263	194	219	255	299	301	301	220	240	280	308	154	182	159	159	227	227	178	194	161	185
Cesar	FLMataPalma	CS	CMP02	239	259	209	229	271	287	317	337	228	260	272	280	138	186	163	163	221	230	182	182	173	200
Cesar	FLMataPalma	CS	CMP03	259	263	184	194	295	295	273	289	240	248	288	300	142	158	155	159	218	218	170	178	191	191
Cesar	FLMataPalma	CS	CMP04	259	259	189	214	263	291	273	305	224	232	288	288	134	158	147	179	200	227	182	182	182	182
Cesar	FLMataPalma	CS	CMP05	243	247	194	204	279	283	277	297	252	276	328	328	170	186	139	139	230	233	174	178	182	182
Cesar	FLMataPalma	CS	CMP06	247	251	184	194	271	287	285	313	236	268	252	268	146	158	163	171	224	236	170	170	197	197
Cesar	FLMataPalma	CS	CMP07	251	259	189	194	251	295	321	321	248	248	276	300	154	158	163	179	224	230	174	182	170	209
Cesar	FLMataPalma	CS	CMP08	243	255	184	189	259	263	297	329	224	336	280	304	134	162	159	175	221	230	174	174	170	170
Cesar	FLMataPalma	CS	CMP09	255	259	174	179	271	279	313	345	232	276	296	296	170	170	135	159	227	227	174	174	176	200
Cesar	FLMataPalma	CS	CMP11	231	231	209	214	223	307	321	321	244	288	272	288	138	186	159	171	221	230	178	182	191	191
Cesar	FLMataPalma	CS	CMP12	255	267	184	194	267	299	281	293	268	276	288	300	142	158	159	159	224	230	170	190	161	161
Cesar	FLMataPalma	CS	CMP13	243	267	189	204	267	287	293	333	216	236	332	332	150	158	179	191	227	230	166	174	164	164
Cesar	FLMataPalma	CS	CMP14	235	263	189	209	259	283	297	353	220	244	292	300	138	166	115	147	221	224	166	170	173	173
Cesar	FLMataPalma	CS	CMP15	259	267	204	209	247	287	297	317	236	264	320	328	170	174	175	187	227	230	170	178	182	182
Cesar	FLMataPalma	CS	CMP16	255	255	184	194	255	275	321	333	248	260	312	316	146	166	143	179	221	230	170	174	170	185
Cesar	FLMataPalma	CS	CMP17	239	243	184	194	283	295	305	305	260	264	264	296	142	170	135	155	221	230	174	174	164	182
Cesar	FLMataPalma	CS	CMP18	247	259	204	214	267	271	269	313	232	248	276	296	166	170	179	187	224	230	162	170	161	185
Cesar	FLMataPalma	CS	CMP19	239	259	179	194	259	291	325	325	216	240	288	288	158	186	147	159	224	236	162	178	179	188
Cesar	FLMataPalma	CS	CMP20	235	247	199	204	263	267	301	301	228	260	248	292	130	158	115	151	227	230	170	186	179	185
Cesar	FLMataPalma	CS	CMP10	247	259	194	204	259	275	285	301	232	240	264	304	174	174	151	163	224	248	166	190	182	182
San Jorge	SanMarcos	SJ	SM1	243	259	184	189	251	263	269	317	272	276	292	300	146	162	139	183	230	230	170	178	170	185
San Jorge	SanMarcos	SJ	SM13	255	271	194	199	267	287	285	297	228	264	304	308	158	162	147	175	224	230	170	182	173	191
San Jorge	SanMarcos	SJ	SM14	251	267	214	219	255	263	301	305	256	260	288	324	138	166	167	167	221	230	170	174	182	182
San Jorge	SanMarcos	SJ	SM15	247	247	189	204	267	295	269	281	224	240	256	312	166	174	143	171	227	233	170	198	173	173
San Jorge	SanMarcos	SJ	SM16	239	247	184	219	263	275	305	305	236	244	272	272	150	166	151	155	230	230	170	174	173	173
San Jorge	SanMarcos	SJ	SM17	247	247	209	209	267	279	329	329	232	236	264	280	146	170	151	155	227	227	170	178	203	203
San Jorge	SanMarcos	SJ	SM18	251	259	194	214	267	275	297	297	224	252	296	300	158	178	151	191	212	230	170	178	194	194
San Jorge	SanMarcos	SJ	SM19	251	251	184	194	247	271	313	321	248	328	280	300	142	158	135	167	227	230	162	174	170	182
San Jorge	SanMarcos	SJ	SM2	211	211	189	194	263	271	277	309	232	240	296	312	158	182	175	175	212	230	166	174	161	185
San Jorge	SanMarcos	SJ	SM20	259	259	189	209	271	291	301	301	240	288	316	316	138	178	147	163	224	224	170	170	173	173
San Jorge	SanMarcos	SJ	SM3	259	259	184	209	275	287	309	325	236	252	292	292	142	182	151	179	230	230	166	174	173	209
San Jorge	SanMarcos	SJ	SM5	251	267	209	214	291	295	293	317	232	300	276	276	150	170	139	167	221	230	166	166	194	194
San Jorge	SanMarcos	SJ	SM6	259	259	179	194	259	275	301	329	244	268	280	280	130	158	123	159	242	242	170	190	191	197
San Jorge	SanMarcos	SJ	SM7	243	247	184	194	251	283	281	293	224	308	256	272	142	150	171	171	233	233	170	170	164	179
San Jorge	SanMarcos	SJ	SM8	263	263	189	204	259	275	317	321	252	284	296	296	138	162	131	187	233	233	166	174	170	176
San Jorge	SanMarcos	SJ	SM9	251	251	184	189	279	307	273	321	284	292	292	296	150	166	151	151	218	230	170	174	167	182
San Jorge	SanMarcos	SJ	SM10	247	247	184	189	279	283	301	313	232	240	264	324	138	162	151	163	227	230	166	170	173	191
San Jorge	SanMarcos	SJ	SM11	259	271	189	199	275	291	325	325	220	236	296	312	174	186	167	183	221	224	170	178	179	182
San Jorge	SanMarcos	SJ	SM12	255	267	194	204	255	271	313	325	232	240	328	328	150	166	151	183	221	233	174	178	182	182
San Jorge	SanMarcos	SJ	SM4	247	267	184	214	283	311	289	293	228	272	276	312	162	166	131	167	203	230	174	174	173	173
Nare	SamanaNorte	NA	4	219	255	199	204	255	295	289	313	236	248	300	308	150	174	167	171	227	230	170	178	170	203
Nare	SamanaNorte	NA	5	255	271	189	209	255	255	357	357	256	256	308	308	158	174	139	139	230	236	162	178	188	191
Nare	SamanaNorte	NA	7	263	263	194	214	271	283	273	293	248	296	252	324	134	166	171	211	221	221	170	174	170	173
Nare	SamanaNorte	NA	8	259	259	189	194	239	267	273	325	240	240	276	300	162	166	143	167	227	227	174	186	173	173
Nare	SamanaNorte	NA	9	255	255	189	194	255	283	321	321	228	232	292	292	134	146	155	175	227	233	178	178	185	185
Nare	SamanaNorte	NA	11	251	251	179	199	247	287	301	301	240	240	276	280	154	158	147	159	227	230	174	190	182	182
Nare	SamanaNorte	NA	19	251	251	199	199	279	295	305	313	252	260	252	252	142	154	135	171	230	230	174	174	182	191
Nare	SamanaNorte	NA	20	263	263	189	209	263	307	293	293	228	228	272	272	154	170	167	167	230	230	170	178	161	161
Nare	SamanaNorte	NA	21	251	251	204	204	283	287	277	277	240	268	300	320	150	166	135	195	230	230	174	182	182	185
Nare	SamanaNorte	NA	23	263	267	194	209	271	279	289	289	248	332	288	288	146	170	159	219	224	230	178	182	170	176
Nare	SamanaNorte	NA	25	251	259	189	199	255	275	277	301	228	304	300	300	154	162	155	175	230	230	170	174	191	191
Nare	SamanaNorte	NA	27	255	255	184	194	275	283	325	349	256	284	320	320	146	194	183	187	227	230	170	170	185	194
Nare	SamanaNorte	NA	28	255	255	189	209	239	247	301	301	236	236	252	304	162	182	155	155	218	218	170	182	164	173
Nare	SamanaNorte	NA	33	243	259	199	199	255	295	313	321	240	252	276	304	166	174	155	159	227	230	170	178	170	170
Nare	SamanaNorte	NA	34	251	255	194	194	275	287	289	289	232	232	256	268	130	166	167	183	221	221	166	170	167	185
Nare	SamanaNorte	NA	35	251	255	189	214	259	287	321	321	252	276	288	300	154	162	143	175	227	230	166	170	164	170
Nare	SamanaNorte	NA	36	259	263	209	219	235	283	309	309	228	268	252	252	154	162	143	167	230	230	170	170	173	188
Nare	SamanaNorte	NA	37	247	263	184	184	255	287	301	317	240	288	276	304	150	154	131	171	227	227	178	182	170	170
Nare	SamanaNorte	NA	39	267	267	189	204	259	283	305	305	236	256	288	300	150	170	183	187	230	230	178	186	197	197
Nare	SamanaNorte	NA	40	263	267	189	199	275	291	293	293	268	272	268	296	162	166	159	219	218	218	170	178	182	182
Nare	SamanaNorte	NA	42	227	227	189	224	279	287	281	281	248	276	288	288	134	170	163	179	224	224	170	178	170	170
Nare	SamanaNorte	NA	44	251	259	189	204	275	283	281	305	268	292	276	276	162	162	183	183	224	224	166	170	161	194
Nare	SamanaNorte	NA	45	243	243	194	194	223	223	305	305	236	236	304	304	134	154	139	151	221	230	174	178	182	197
Nare	SamanaNorte	NA	47	251	263	194	194	259	299	333	333	232	288	296	312	134	142	147	163	230	230	174	174	191	191
Nare	SamanaNorte	NA	48	243	251	184	229	267	271	269	289	224	268	264	264	166	182	143	167	221	230	174	178	191	191
Nare	SamanaNorte	NA	49	247	263	189	189	259	283	301	301	220	228	284	284	142	170	155	155	230	230	170	186	173	173
Nare	SamanaNorte	NA	51	243	255	214	234	255	271	337	337	248	312	264	264	130	162	139	167	221	221	166	170	194	194
Nare	SamanaNorte	NA	52	243	271	204	209	271	311	305	313	220	252	280	304	142	158	159	167	218	224	166	166	188	188
Nare	SamanaNorte	NA	53	247	247	194	199	267	287	305	325	232	276	264	264	146	154	155	155	224	230	170	178	170	179
Nare	SamanaNorte	NA	54	263	271	184	214	251	271	309	321	244	328	288	288	130	174	147	147	221	221	170	174	179	191
Nare	SamanaNorte	NA	55	251	271	189	214	279	283	309	309	252	264	284	300	142	158	131	147	230	230	178	182	161	161
Nare	SamanaNorte	NA	56	263	263	174	199	251	279	321	321	240	244	308	308	154	154	151	175	221	221	170	170	173	173
Nare	SamanaNorte	NA	58	211	247	189	209	235	291	317	317	208	224	300	300	154	174	151	155	230	230	170	170	176	188
Nare	SamanaNorte	NA	10	259	259	194	209	251	263	293	293	240	320	276	312	166	174	147	207	227	230	174	178	164	170
Nare	SamanaNorte	NA	13	243	243	189	194	275	275	277	301	276	276	292	292	138	154	167	195	230	230	170	178	170	176
Nare	SamanaNorte	NA	14	251	267	194	214	255	267	305	329	220	260	304	328	150	162	147	147	227	230	170	174	164	164
Nare	SamanaNorte	NA	26	243	275	184	189	267	275	321	321	228	236	260	284	142	142	151	167	230	230	174	190	176	182
Nare	SamanaNorte	NA	29	243	251	194	209	287	287	305	317	272	292	252	252	150	162	155	179	230	230	170	178	170	170
Nare	SamanaNorte	NA	50	247	251	174	204	271	279	289	289	244	260	276	276	158	162	171	199	212	212	174	174	182	182
Nare	SamanaNorte	NA	17	227	235	174	174	255	279	309	309	220	220	300	300	150	162	159	179	230	230	178	178	215	215
Nare	SamanaNorte	NA	43	247	259	199	214	267	275	281	313	244	256	280	280	158	174	135	155	227	227	170	178	185	191
Sinu	CañoGrande	SU	CG1	279	287	184	194	239	251	273	273	252	256	276	304	162	190	175	187	224	236	170	206	173	182
Sinu	CañoGrande	SU	CG12	255	255	184	189	239	243	289	313	332	332	272	296	154	186	135	155	233	233	186	190	164	164
Sinu	CañoGrande	SU	CG14	247	247	189	204	239	255	269	313	212	332	276	296	154	162	155	171	224	224	174	186	170	191
Sinu	CañoGrande	SU	CG17	255	255	184	194	251	303	309	309	240	240	256	272	138	142	171	183	221	227	182	186	170	170
Sinu	CañoGrande	SU	CG19	267	267	179	184	235	267	317	321	244	332	272	296	154	154	151	167	221	230	166	170	149	161
Sinu	CañoGrande	SU	CG4	231	231	184	199	243	303	277	277	324	328	264	356	146	158	143	151	224	233	170	186	176	182
Sinu	CañoGrande	SU	CG8	279	287	179	179	303	303	301	313	272	272	252	272	158	194	151	171	218	218	170	174	164	179
Sinu	CañoGrande	SU	CG9	247	247	189	194	251	267	281	281	292	304	284	292	158	174	139	187	233	233	178	178	182	182
Sinu	CañoGrande	SU	CG10	247	267	179	194	243	243	301	301	312	332	272	272	142	142	187	187	224	230	166	170	161	182
Sinu	CañoGrande	SU	CG18	255	255	169	189	267	283	285	297	276	312	328	348	146	158	163	187	224	233	174	182	176	191
Sinu	CañoGrande	SU	CG11	251	255	184	184	259	263	301	313	312	332	292	292	154	174	143	171	230	230	182	186	176	185
Sinu	CañoGrande	SU	CG5	239	251	184	194	223	243	293	301	252	256	272	296	154	166	171	183	221	221	178	182	170	173
Sinu	CañoGrande	SU	CG2	259	259	194	194	271	275	301	305	244	332	284	292	154	162	151	167	221	230	170	170	161	182
Sinu	CañoGrande	SU	CG20	231	235	189	194	287	295	297	325	212	332	276	296	158	174	151	171	221	236	170	170	161	173
Sinu	CañoGrande	SU	CG3	259	259	179	194	251	303	297	345	332	332	284	292	154	174	155	171	221	230	170	170	161	182
Sinu	CañoGrande	SU	CG13	251	267	194	199	239	259	277	301	240	240	272	272	154	154	143	151	221	224	170	170	182	188
Sinu	Doctrina	SU	DC10	259	263	169	209	275	279	301	321	236	300	272	280	166	194	139	183	224	233	166	174	182	194
Sinu	Doctrina	SU	DC11	211	211	169	194	255	279	341	341	248	264	296	300	138	162	183	183	224	230	166	178	152	182
Sinu	Doctrina	SU	DC13	263	263	204	209	235	263	301	313	268	276	264	288	146	154	143	155	221	230	170	178	170	182
Sinu	Doctrina	SU	DC14	215	215	174	189	275	279	301	309	236	260	272	300	154	194	139	191	221	233	170	174	158	182
Sinu	Doctrina	SU	DC15	263	263	184	189	231	259	317	317	256	268	280	308	158	174	171	183	233	233	178	178	182	200
Sinu	Doctrina	SU	DC16	215	215	174	189	275	279	301	309	236	260	272	300	154	194	139	191	224	233	170	174	158	182
Sinu	Doctrina	SU	DC17	215	279	189	194	247	303	285	317	248	340	272	272	158	166	155	155	224	230	166	170	182	185
Sinu	Doctrina	SU	DC18	251	255	189	204	259	259	277	289	280	284	280	280	178	178	155	159	221	221	170	178	176	176
Sinu	Doctrina	SU	DC19	247	259	179	194	247	259	277	313	260	288	296	296	154	170	139	171	227	233	190	198	194	200
Sinu	Doctrina	SU	DC2	215	215	174	189	255	275	317	317	268	268	272	280	154	154	139	191	212	230	170	174	158	197
Sinu	Doctrina	SU	DC20	251	259	184	224	291	295	265	317	332	332	284	356	158	158	155	175	224	230	170	178	173	212
Sinu	Doctrina	SU	DC4	235	235	184	189	239	275	285	285	268	268	288	292	166	174	135	155	221	233	170	178	152	152
Sinu	Doctrina	SU	DC6	259	259	179	194	247	251	301	301	260	260	260	288	150	154	151	175	221	224	166	170	179	179
Sinu	Doctrina	SU	DC7	215	259	189	204	239	275	313	341	260	260	288	292	166	174	155	175	227	227	170	178	179	179
Sinu	Doctrina	SU	DC8	279	279	214	229	243	255	277	329	244	260	284	312	162	166	159	179	218	233	174	182	170	173
Sinu	Doctrina	SU	DC12	255	267	174	179	243	291	313	313	288	288	260	284	158	174	147	163	221	224	178	190	179	191
Sinu	Doctrina	SU	DC5	259	263	169	194	255	279	341	341	248	264	296	300	138	162	183	183	221	230	162	174	152	182
Sinu	Doctrina	SU	DC9	287	287	174	189	239	303	285	289	256	256	284	300	170	174	159	175	227	230	182	186	161	182
Atrato	PaloBlanco	AT	PB10	251	251	179	194	251	291	297	349	260	276	284	284	142	182	159	175	218	218	170	178	179	194
Atrato	PaloBlanco	AT	PB11	243	243	174	189	243	247	269	325	260	316	264	292	142	154	159	163	230	230	174	178	167	179
Atrato	PaloBlanco	AT	PB17	231	231	189	194	243	267	293	313	268	268	272	276	178	178	159	163	215	224	182	186	164	164
Atrato	PaloBlanco	AT	PB18	251	251	189	194	251	255	321	333	268	320	276	292	162	162	131	179	215	227	174	178	179	191
Atrato	PaloBlanco	AT	PB19	279	279	189	199	239	263	289	289	272	324	276	296	170	194	163	179	218	218	182	182	161	173
Atrato	PaloBlanco	AT	PB2	247	255	214	219	263	275	317	321	268	268	252	288	174	174	131	163	227	230	178	178	170	170
Atrato	PaloBlanco	AT	PB3	247	255	194	199	271	283	301	333	248	260	244	284	162	178	151	155	218	218	186	186	194	194
Atrato	PaloBlanco	AT	PB4	247	247	189	189	271	283	297	309	268	268	264	288	146	178	139	159	227	230	178	190	164	173
Atrato	PaloBlanco	AT	PB6	271	275	179	189	255	303	257	309	248	256	260	308	146	162	143	167	221	224	178	178	173	215
Atrato	PaloBlanco	AT	PB7	279	283	184	194	243	279	321	321	276	276	300	300	150	170	155	171	230	230	174	182	206	206
Atrato	PaloBlanco	AT	PB12	247	255	199	219	231	295	257	313	228	324	316	316	146	150	151	159	215	221	174	174	158	173
Atrato	PaloBlanco	AT	PB13	247	247	204	204	247	271	277	305	304	312	272	296	146	170	143	159	215	218	182	186	161	191
Atrato	PaloBlanco	AT	PB14	247	255	174	189	275	283	277	305	304	304	292	292	154	166	135	163	227	227	170	170	176	176
Atrato	PaloBlanco	AT	PB16	247	247	194	204	251	259	277	329	272	340	260	296	142	150	151	171	227	230	178	178	173	194
Atrato	PaloBlanco	AT	PB20	271	275	179	194	255	263	321	333	244	268	288	288	142	186	147	183	215	230	182	182	164	194
Atrato	PaloBlanco	AT	PB5	251	251	189	194	231	251	317	345	252	252	280	324	150	170	151	167	215	218	178	178	167	200
Atrato	PaloBlanco	AT	PB8	247	247	194	199	259	259	325	325	220	252	272	272	150	170	151	183	227	230	170	182	173	197
Atrato	PaloBlanco	AT	PB9	247	247	184	189	247	251	277	277	328	328	296	304	142	146	131	143	227	230	178	178	152	185
Atrato	PaloBlanco	AT	PB15	251	251	179	184	251	259	227	227	320	320	272	296	166	206	147	159	215	224	170	174	173	194
Atrato	Bete	AT	BETE10	263	263	184	199	231	255	333	333	272	328	280	280	154	162	147	175	218	221	182	182	185	185
Atrato	Bete	AT	BETE11	263	263	199	214	231	283	285	285	244	244	268	352	158	190	139	151	221	224	178	178	158	161
Atrato	Bete	AT	BETE12	263	263	189	194	263	279	277	277	232	260	300	316	162	170	171	183	218	221	170	178	200	203
Atrato	Bete	AT	BETE2	263	263	184	194	255	275	277	325	252	280	256	352	146	170	159	159	212	230	178	178	185	194
Atrato	Bete	AT	BETE3	263	263	179	184	231	247	309	309	240	252	268	272	142	170	175	179	224	224	174	174	185	185
Atrato	Bete	AT	BETE5	263	263	199	204	275	299	301	301	316	324	268	268	150	174	139	187	224	230	170	170	164	194
Atrato	Bete	AT	BETE6	259	263	184	189	251	251	297	329	252	296	264	312	150	162	135	159	221	230	170	182	188	197
Atrato	Bete	AT	BETE7	263	263	189	194	275	299	297	325	268	272	304	332	154	162	151	163	224	224	174	186	164	173
Atrato	Bete	AT	BETE8	263	271	194	199	291	299	321	321	256	296	264	276	142	146	151	175	224	224	174	178	167	206
Atrato	Bete	AT	BETE9	263	263	189	199	259	275	281	281	260	280	268	272	162	166	139	163	215	215	170	174	161	191
Atrato	Bete	AT	BETE4	263	263	194	199	251	251	281	301	260	300	272	272	150	166	163	163	212	215	170	174	161	164
FishHatchery	Unknown	FH	A131	251	267	189	204	263	279	293	337	228	308	292	316	178	178	143	195	227	230	174	174	215	215
FishHatchery	Unknown	FH	A142	251	255	184	219	247	267	309	309	224	264	276	288	170	174	179	179	230	233	170	170	185	185
FishHatchery	Unknown	FH	A153	255	263	189	199	243	267	273	273	260	272	288	336	138	162	147	147	227	233	166	178	176	176
FishHatchery	Unknown	FH	A154	219	239	194	204	239	255	277	325	228	264	288	308	174	174	159	171	224	224	170	174	170	215
FishHatchery	Unknown	FH	A162	211	259	189	214	267	303	305	305	244	284	264	276	162	170	159	179	212	215	170	178	152	170
FishHatchery	Unknown	FH	A171	211	251	214	219	267	295	313	313	248	248	276	276	130	162	159	163	221	230	174	174	164	173
FishHatchery	Unknown	FH	A172	267	271	194	194	291	295	297	297	228	240	272	272	146	174	183	187	227	230	178	178	170	203
FishHatchery	Unknown	FH	A173	267	267	189	194	291	299	293	293	236	244	252	324	142	178	139	147	227	227	170	174	170	170
FishHatchery	Unknown	FH	A177	263	271	194	194	295	303	297	305	228	244	264	272	194	194	183	183	227	227	174	178	170	185
FishHatchery	Unknown	FH	A178a	219	255	189	194	267	275	309	309	248	248	276	276	158	166	155	175	224	227	174	174	176	176
FishHatchery	Unknown	FH	A178	247	263	199	204	259	259	261	261	252	264	296	324	134	170	135	167	212	221	170	170	170	191
FishHatchery	Unknown	FH	A180	243	243	194	194	255	259	305	325	228	232	264	264	138	170	159	159	212	215	170	174	161	179
FishHatchery	Unknown	FH	A181	259	263	199	199	219	279	289	289	224	236	284	284	142	170	159	163	218	230	178	178	182	191
FishHatchery	Unknown	FH	A182	239	247	199	214	263	263	281	285	240	240	264	268	130	170	155	155	221	230	170	170	194	206
FishHatchery	Unknown	FH	A184	263	263	194	194	259	303	305	325	276	276	264	288	138	194	159	159	224	227	170	174	170	176
FishHatchery	Unknown	FH	A190	239	263	214	214	283	287	289	313	220	240	296	328	134	162	155	171	221	221	162	170	191	191
FishHatchery	Unknown	FH	A195	271	271	214	214	279	283	289	289	292	292	284	288	138	158	175	175	224	227	166	170	176	176
FishHatchery	Unknown	FH	A196	251	263	194	194	263	267	305	305	220	228	296	296	146	166	143	187	227	227	174	178	167	185
FishHatchery	Unknown	FH	A199	271	271	194	204	239	275	293	297	224	232	284	284	182	182	127	187	230	230	178	190	176	191
FishHatchery	Unknown	FH	A201	251	271	189	204	247	259	309	337	232	308	316	316	142	170	139	143	230	230	174	190	176	176
FishHatchery	Unknown	FH	A202	255	259	189	204	239	287	305	305	252	300	320	344	166	166	163	163	224	227	170	194	164	182
FishHatchery	Unknown	FH	A205	239	251	204	234	255	279	277	337	228	308	308	324	178	178	143	195	227	230	170	174	215	215
FishHatchery	Unknown	FH	A207	259	263	189	194	267	295	285	297	256	272	268	296	142	146	143	187	227	227	178	186	170	179
FishHatchery	Unknown	FH	A209	259	267	189	209	243	287	329	329	240	284	284	284	162	174	159	187	230	236	162	162	170	203
FishHatchery	Unknown	FH	A216	259	263	194	199	231	259	313	313	280	280	324	332	162	162	163	163	227	230	178	186	179	188
FishHatchery	Unknown	FH	A222	243	259	194	194	251	259	325	325	244	244	288	292	138	194	159	179	224	227	166	178	161	197
FishHatchery	Unknown	FH	A223	263	263	189	194	279	295	285	285	244	248	288	288	142	158	175	179	224	227	166	166	173	173
FishHatchery	Unknown	FH	A224	263	263	199	204	279	279	293	297	220	224	296	312	182	182	131	131	221	224	162	178	179	200
FishHatchery	Unknown	FH	A225	263	263	194	199	275	295	289	297	224	256	292	296	142	146	163	183	227	230	174	178	170	191
FishHatchery	Unknown	FH	A236	267	267	189	204	255	279	277	309	236	240	296	308	142	142	159	175	224	224	166	174	164	182
FishHatchery	Unknown	FH	A237	247	251	184	194	271	283	313	313	236	332	284	284	158	166	147	167	227	227	166	170	167	167
FishHatchery	Unknown	FH	A241	255	271	184	194	259	283	277	277	288	340	284	284	158	186	147	147	224	224	170	170	182	200
FishHatchery	Unknown	FH	A244	219	239	194	234	239	255	277	325	228	228	288	308	174	174	159	159	221	224	170	174	182	191
FishHatchery	Unknown	FH	A253	247	251	184	219	271	283	305	313	240	296	292	292	134	166	155	167	221	221	166	170	176	176
FishHatchery	Unknown	FH	A254	243	259	184	199	239	271	277	317	224	232	320	344	162	166	163	163	221	224	170	194	173	179
FishHatchery	Unknown	FH	A98	247	263	189	194	259	287	297	297	228	232	316	316	162	178	175	175	221	221	174	174	167	188
FishHatchery	Unknown	FH	A152	251	267	204	219	255	267	277	325	228	236	296	324	134	158	191	191	224	224	170	174	170	182
FishHatchery	Unknown	FH	A185	259	271	189	194	263	303	325	337	244	256	264	296	194	194	179	183	227	227	178	178	170	170
FishHatchery	Unknown	FH	A188	263	267	189	194	275	291	293	305	232	244	284	324	142	174	159	179	224	224	174	178	185	185
FishHatchery	Unknown	FH	A189	267	267	199	199	271	279	353	353	240	284	284	284	162	166	151	159	227	230	162	178	203	203
																							0
