# Supplementary material for: Population genetics of the freshwater fish Prochilodus magdalenae (Characiformes: Prochilodontidae), using species-specific microsatellite loci
Source: PeerJ. 2020 Nov 11;8:e10327. doi: 10.7717/peerj.10327 (PMC7666565; doi:10.7717/peerj.10327)
Supplement: Supplemental Information 3 [file peerj-08-10327-s003.txt]

>IFVYH3A01CP0FT length=629 xy=0999_1063 region=1 run=R_2013_09_11_14_57_29_Locus Pma01, motif ATCT (reverse complement: AGAT)
GCAGGGTGCTGTGAGGTAAATTAGTCCCAAAGGAGGACTTGTCATTTCCCGGTTTTCCCATCATCAACATTCCATATAAGTGTTACTGGTGGGATAGATAGGACATTCATTTATGACACCACTATCTGGCCAGTGGGCCAGTGAGCCATCACCCCATGTGGGGTTTAATGCCCGGTCTGGGCTGCACTAGATAGATAGATAGATAGATAGATAGATAGATAGATAGATAGATAGATAGATAGATAGATAGATAGATAGATAGATAGATAGATAGATAGATAGATAGATAGACCTGCATGGTTATCCAAATTACAGCTGGGCCAATGTAGTGTTTGCTGTGGTGGTTGTTGTGTCTCAGTGGTTAACACCGCTACCCACCAGCGAGCTACCACCCCTAGGTGGCAAATGCTGAGCTACACCAACAAGAGACCTTGAGCAAGACTCCTAACACTGGCCTAAAATGTGTATATGTGTGTTGCAGACATGGTGAACCCTATTTCCCATCACCACCACAATAAACAGCAATTAAAATAATTAATCGAATAATTAATGGAGTAACAGAGTTAAATTTTGCCCTCAATATATACATTTGCGGTCTTACTATATTATCTGGTTGCCTCAATATATTA

>IFVYH3A01EX11E length=550 xy=1911_0064 region=1 run=R_2013_09_11_14_57_29_Locus Pma02, motif ATCT (reverse complement: AGAT)
CAAACGACATTCAACATGACAGTGCTGTGGTGCTGTAGTTCTTTGACTTTGTCAACATTTCCAGATAGATAGCTAGATAGATAGATAGATAGATAGATAGATAGATAGATAGATAGATAGATAGATAGATAGATAGATAGATAGATAGATAGATAGATAGATAGATAGATCACAACATCACAGCAGTTACCACTGTGCCTAACATTACAAAATTATAAATGTAGTTGTCTTTGAATATTAGCGTGTGCTCACTGCAGTTTGCATCAATTTGGTGGGATGTACCATTTAAGCCCACCTGTAAAAAAAGCTAATTATTTAAATTAATCAGCTCTACACAACAATTTATGATGCATTTATCTAAATATCAATGTTAAATGAATAACTAAATGCTTACTATTTGTAGCAGAAAATACTAATTCTTGTGGCAGTGTAGCATTAACAAGGCTAGGGGTGTTAGCATGAGATTAGCTATGTTTGCTAGCTCATAAAACTCACCCTTTCATTTGAAGGGAAATAGCATAATTAGGCAAAGTACTATTTATTTATATAC

>IFVYH3A01EASA0 length=675 xy=1645_3898 region=1 run=R_2013_09_11_14_57_29_Locus Pma03, motif ATCT (reverse complement: AGAT)
ACAGTAAATGATACCCAGCTATTTCAGTCCACAATGATCTCTAACACTGATATCCACATTTAGAGCCAGAGTGATGGGTCATCTATGAAATGGTTCTATATAACACCAAAGCCATTGCAGGTCTTGTTCTGCCCTTTATTCCAACTCACCTGAGGCCCCAAACAGTGTGGAACATAGATAGATAGATAGATAGATAGATAGATAGATAGATAGATAGATAGATAGATAGATAGATAGATAGATAGATAGATAGAAAGTATTGATGTGTGAAATTTGCATATTGTTACACCCCATTGAGTGGGTTCAGGTACTTATGTAAATGATGTCCAGTGCTCCAAGGGACACTTGGCACTAGGCATGGTGACCCTATAGGCTCATGTGTAGCAGTTTCAGAAGATCCTATTCGATTGGTATTCCCAAAAACAGTTGTTCCTTGATGGAAGACCTAATAAGTTACACAGTGATGTTTATAAATAACGTTTATGTCTGTTGCAAGTGTCTAAGTCATGTGAAAATAGCTTTGACTACATAGCACAAAAGCACAGTCAGTCATAGTGCCAAAGAGGAGTCTGAGGTTAGTGTACTGCTGAGAGAGAGGAAATGGCCTGCCTCAGGTGTGTACAGAGCTGGAAAAATAAGGGCTGTCTTGGGTCCTGTTGGGCTGGAATGTAGATC

>IFVYH3A01AUQYW length=420 xy=0233_0374 region=1 run=R_2013_09_11_14_57_29_Locus Pma04, motif TGCG (reverse complement: CGCA)
CTGCTGTTCTACAGAATAAGGATTTACCATCATCTCACATAACTGCATGCATGCAATGATGAGGCAATAATGTAAAAACAGTGGTCATGAGGCCTCAGGTCTTCTTCCAGACAGTCTGTGTATGTACCTATGATGCTGGTTAACAACAAGAAAACACTGACAGGTTGGCTAATTATAGCAGCCCATATCAAATAGCAGAGCCATGCAAAACTGAGTAATCTGACAGCCTGTATTGTGTTGCCTTGTCTGTCTGCTTGGTCTTGGACTGCTAAAGGTCATAACCGCACACACGCACGCACGCACGCACGCACGCACGCACGCACGCACGCACGCACGCACGCACGCACGCACGCACGCACGCACGCACGCACAGATGAAACTCCAGTGGTCGAACCTGTGCCCAAGCAACTGTGACGTGCT

>IFVYH3A01B1NJU length=415 xy=0721_3304 region=1 run=R_2013_09_11_14_57_29_Locus Pma05, motif AATC (reverse complement: GATT)
ACAATGCACAGGGTACTATTTGAGCACAGCCCGTAATCCAATAGAAGTACTGTATCATCGTGACCTGAATTGTGAAGCCCACCAACATCCCTGAGACCCCATACCTGCTTATATGGATTTTGACTTTGTCCACACTATCAACATTGTTAAAGTAATGACTCAACACACTAACATGAGCATGCCAGCCCAGAAGTACTTAGACTCTGTGTATACATGGTGTTTTCTTTTCCTTTATGTAAACTGCTTTTCTGTAAAGCGCTATAGAAATAAATATTGATTGATTGATTGATTGATTGATTGATTGATTGATTGATTGATTGATTGATTGATTGATTGATTGATTGGGGTGATAAATCTCGTTAAATGGAAATGTCCAGAGAAGAGTATTACGAGCATGCTTGTTATGCAGAAGTAT

>IFVYH3A01DTPGO length=466 xy=1451_1686 region=1 run=R_2013_09_11_14_57_29_Locus Pma06, motif ATCC
GCTGACGAGCTCAGTATCCTGTCTGAACTCCCTCGCGAACAGAGCTGGCCTTGATCCGAACTCCGCCCTGCGGAATTCCGGCCAGGATCAGATTCCAGCTTTGCATGTTGCGCGGCGTTCTGGTCTAATCTCGGGTGACATGTCATCCTCTACCGACCTCCAGCACGAGCCCACAGAGTGGCCTTTGTCCCGCAGCTCAGCCAGCCGTATCTCCAGCCGTCCAGCCTCAGACGCTGCTCGCTCCGCCCAGAGCCTGCTGATGGATAGCCAGAGTCCCACCCGGTCCACGGCTTCCATATCCTCCGCAGAGCCGCGCCGGGCGTCCATCCATCCATCCATCCATCCATCCATCCATCCATCCATCCATCCATCCATCCATCCAACCACTCCTCTGCAGAACACACCGTCATTTTCTCCAATTTATTGAGAAACAATATCGAACAAGTGCTAAAACCCGATTCAATCC

>IFVYH3A01E4HEH length=486 xy=1984_0903 region=1 run=R_2013_09_11_14_57_29_Locus Pma07, motif ATCT
ACCTGTCAATGGAGGAGTTAAGATGCATATCATCTTCCTCACAGCCTTATATACACTCTTAACTCTTTTCATTTCCCCCCTCTGTCTCTCCTGTCCCCTCTCACTCTCTCTCTACTTCTCTCCATCATTCCCCCTACTATCTCTGTTTCCTTCTACCTTCTCTTTATCCCTTTCTCTGTATCACTCTCCCCATCTATCTATCTATCTATCTATCTATCTATCTATCTATCTATCTATCTATCTATCTATCCTCACTCGCCCATCTATCCCTTTAACCCCCCCTTTCATTCTCTCTCTGTCTCTTTCTCCCTATGTTCCGCCTTTATCCCCCTCTGTCTCTTTCTTTTATGCCCTCCCCCTCCTCTCTCTCTCTCTCTGCACTTCTTGGCAAATCACAGGGCATCAGCTGATATCTGTAGCGGAAAGGATTTGGTGTTCCACGAAGTCTATTTAAAAGTGCCAATATAGCTCTCATCTCTCTCTCTC

>IFVYH3A01DJH33 length=411 xy=1335_0737 region=1 run=R_2013_09_11_14_57_29_Locus Pma08, motif AAAG (reverse complement: CTTT)
GTTTTTATTATTCCCCATTTTCTCCCAAATTTCTCTTTCTTTCTTTCTTTCTTTCTTTCTTTCTTTCTTTCTTTCTTTCTTTCTTTCTCAGGGTTCTCTTCTGTTTTGATGCTGCAGTCTGTCTCTCAGGGATCTCTCAGCAGTCTGCTGCTGTCCGGAGTCCACAGTTACAGTCACAGTTCCACACACAATCGCACACACTCACCTCCACATGTTCATACACACACGCCCTCCCCTCCGCCAGGACTCGCACCTCTGCACAAACCAGTAAAACGCAGAACAGCTCAAAACCCATGTACGTATCTGTCTAGAATTACTACTAACCTATCCATATACCTCCAACAAACACATTCTGTATCACCTTGGCTTGGATATTTTTTCTAGTGTCCCGTCCAGCCTGGCAAAAATGTT

>IFVYH3A01AZAA5 length=359 xy=0284_3167 region=1 run=R_2013_09_11_14_57_29_Locus Pma09, motif AAAC
TATAATACAAAAATATAAATACTGCAAACACAAATGTAAAAAATAATAGAATATTAAAAAATGAATAACAATAGTTGCCAGCCATGTTTCTCTCCTGTTTCTGCCAATGTGACATGTAGGAGAACACAAACAAACAAACAAACAAACAAACAAACAAACAAACAAACAAACAAACAGCTCACACAAGCAGTGGACAGAACGCCGGGAACTTCAGGAACAAAGAGACAGAACGCCGCATGTCCGACAGGAAGCCAGACACACTTGGAGGGGGTGGGAGTGGAGGGTGGGGGGCGCTGGCAAAAAGGTAGACGGCATACACACTCAAGACACGTGTACACACACACACACACATACACACA

>IFVYH3A01EG7DO length=834 xy=1719_0266 region=1 run=R_2013_09_11_14_57_29_Locus Pma10, motif ATAC (reverse complement: GTAT)
ATTGTACAAGCATATGCCATGCATTCTAAATGTCATATACAGTACAAGTGCCAAGAATTACAAGAGTTATAAGTGTTATGTATGTATGTATGTATGTATGTATGTATGTATGTATGTATGTATATAAGTTATAAGTTATAAATGCATTTGTACTGCATTATTAATCCTAAGGATTCATGAGAATTCATGTACAGCGTGGTCCTATTTTATATGTGCTAAATATTTAATTTTCTATATACAGTTTACATGAGCAAAGTAGCTTTATAGGGGGCGCTACATAACAGCAGGCATTAGTCAAAACACAGGCAGGCAAGTACATACAAGGCAAAACCATACTCAAAAATATTACAGGTTTTGAATGCTGGCAGGCTCTGTCTCTGACCACCTGTAAAATGTGGTCTAAGTGATCCGATCATAATCCAATCACAGTAAGCCCTGGTGTTGACAACTGGCTTTCCATGTAGTATAGTGAAATATGAACATGATCTGCTCAGGGAAACCTGTGTTGATGCACTGTATAAACAGGCTCAAATGTGTTTGAAAAGTCCACAGATAGATTAAAGACCACATGATGAACAGCAACAAGCCATTAATAAAGTGCTGAGCTCAGTGAGCCTCAGCACTGCGCAAACTCAACAGATTTTTTTTAATGATTATTATGATCATGTCTGTGACCTGAATCCTCATTTATTTTTGGTGTTTTAATTAACAAACAAGTTTAACCAAGCTTGCAAATTCTGACACCACCCGCCTTGGCTTTGTCTGAGGGCTGCTGCAGGTGCTGGATACAGATTTCATGACCTCCTTGCTCTCAGGCATGCGGCCCAGTTCCTA

>IFVYH3A01E111H length=610 xy=1956_2371 region=1 run=R_2013_09_11_14_57_29_Locus Pma11, motif ATCC
AGAGTGCTCTGAACAAACTGACTCTGTTGTAGGAGTTGAAGCTGAACTCTCTGGAGATTGTGGTGGAACAAAGGACTCTCAACAAGCTGTTAGCCATCTTAGACAATACCTCACACCGTGTGGATACTACACTGGAACAACAGCGAAGCAAATTTAGTAGTGGACTGTTACAGCTGCGCTGTGTTAACAAGCGCCATGTGAGATCTTTTTTTTTCATCCATCCATCCATCCATCCATCCATCCATCCATCCATCCACCACCATAGAGCAGGTATGATTTGGGTGGTGGATCATTCTCAGGGATGCAATAACCCTAACGTGGCGGTGGCATGTTAGTGTGTGTTGTGCTGGCCCAGCTGGACTGGTAATTTGGTGTTCTGGATATCTTACAGGTGGGCCGATGCACCTTTAGGCTGATATAATTTATTTTCATAATTTAAAAAAACTGTATAGTTTTGAAAATGTACAGGGCCAGATCCATTAAATAGGGACAGTGACCCCTTTGGTCATTTTCTATGCTGACGCTGGACGGATCCAATCATACCTCTCACTGGACCCTTCCCCTCCCCCCCGACTGTCTTCCCTGTTTCTAGTATCAGATGACTTCCCCC

>IFVYH3A01D6OJM length=554 xy=1599_0816 region=1 run=R_2013_09_11_14_57_29_Locus Pma12, motif ATCT (reverse complement: AGAT)
ATGGAATTCCCCTTCCTCTTGCTAAATGGAGCAGTGGAGTGCACATTAGTAAAAGCCACCTCAAGCGTTGTTATTGCTAATACAGTGTACTTGAACAGAAACTTAAGTTTTGACTCCATTTTACTGTAGAGGCTAACATGTCCATCTGTTTAATCATCCCTGCTTCTAAAGAGCTTACGTGATTTGTCTAAATTGTGTATTTACATGATGGTTTGCTCATTAGCAGACTGTTTGGCAAAAAGAAATGTTAGGAAATGCTTCTTCTCAGAGCCAGATTGCTTTGGCAAACCTTGCAGGAGCTCTAATGTGCTGTTTATGTGAGGTCTATAGAGTTTTAGAGTATTTAATGCATGGGCTTCTGTTGCTCATGTAGGCTACTTGCTTTTTGCAAACAACAATTAGTTCTGACTGCATAGATAGATAGATAGATAGATAGATAGATAGATAGATAGATACTTTATCAGATGAAGTAATTTAGATAAAGATAGAATAAAAATAGNTAAAAATGTCCTACCTGTGTGTAGGGCTACAGAATGAGACAATGGAATGACATC

>IFVYH3A01D3U1J length=670 xy=1567_0341 region=1 run=R_2013_09_11_14_57_29_Locus Pma13, motif AAAT (reverse complement: ATTT)
TCCCAGCTGTTACTGGTGAGGGGTTACACGGTGTTAGGCAAGGTTCAGTCACAGGGGACACATTGTAATGGACAAATGACCACAACAGTTAATATTAGGGTTTGTCCCCTGAAAGACATTCACCTGTGATTGGTCGCTAATGGCATCAGGAGCACCTGGGTTACCTACTGCAGCCTTAAGGCTCTAAGACGTGTATCCAAACTTTTGACTGCTAAAACACAATGCGCCTTTACAGCAGCTCATAGATCTCTAGGCTGTGGATCGCTATAGTCCGTACATAGGTGATCTGCTAGGCTGCAGTATTCCTTCCCAGCCCCTTCGTTTACGCTGAAACGCCGGAATACTGAGAGAGAGACGAAGGACGCCATGACATTCGGCTCTTTTGGGAAATATCTGTTTTGTTTCGACCCCTCTTTAATCAAATCTACCGGCAGTGGTGACCCAAGGGGGCCGAAGCTATTTACCCAGCGAAAAACATCTTTATTCATTATTTATTTATTTATTTATTTATTTATTTATTTATTTATGAGCAGGCTGATGCCCATCTCTGCCTAATTAGAATCACTTCACCACAGCCTTTGAGTAATAACGTGGCATGCATATTCCCAGAACAAGCGGGAGCACGAGCATATTTCATAGGCTTGGCTCTATTATGGACACGGCGTGCGGA

>IFVYH3A01CFJM1 length=585 xy=0880_0155 region=1 run=R_2013_09_11_14_57_29_Locus Pma14, motif TTC
TCATATTCGATAGGAGTTCCTGGCTCCTCATCCCAATTAGAGCGGACCCCGAAACATCGGCACAGCGGGGTCTCTCGCTGGCCGCTATCAGGGCAGGATGGATTAGGGGAAGTGTGAAATGACCTTGTGATTCTGAAGTTTAAAGACGTGGTTAGCCCCTGGCTCAGAGCGACGGCGGGCATGAGGGGCAGTGTTCTGCATTCCGATTTCGTCCTGCAAAGGTAGCCCGCCCTTCCGAATCCGCTTACGGGAATGAGCCAGACGGGCAGTACGTGGGCCTGTTCAGGGTCCTGCTGTTCCTAGCTTCTCATGCTAACTTAATTAGCAAGTACGCAACACTGTTGTTATCCTTCATCTTCTTCTTCTTCTTCTTCTTCTTCTTCTTCTTCTTCTTCTTCTTCTTCTTCTTCTTCTTCTTCTTGTGTGATTGTTTTGTTCAGTTTTTGAGATATTGGCAATGTTCCAACACCGAAATGTTCGATCTGATTGGTTATGGTGTGCTTGTATACGGCACCCACTAAGAATTAGCACGGTCGGTACCAGTACCAGCCCTATCTACTGGTACCTCTGCACTACGGACATCTC

>IFVYH3A01DX7I3 length=760 xy=1502_2829 region=1 run=R_2013_09_11_14_57_29_Locus Pma15, motif ATT
AATGAATATACAGTTCCTGGTTCTGTGCAGAATTTCTTGTAGAGTACCACAGGGGTCAGTTTTAGCTAAACTGATGACACACGATTGTACAGTTCCTAGACTTGGTAGACAGACTTAGAAGCTGTTTGTTAATCATTTTAATCATTTGAAATATTTGGCTAAGGTTCAGCCTTTTCATTCTCAGAGCGAGACAGAATAACCTGGTCATGAGTTTGTTCATGAGTCAGCAGAGTTGATCACTGTAATGGTCCTCTTACTGGGGCTCCTAAGACAGCAACCCATTCCCTGCAGCTTCTACAGACACTGCTGTTATTACTAATGACTGTCTGTGAAGCACTTTCAGAAGCCAACATTATGAAATCTGCCCCATGAATAAAGATTATTCAGATTGTTTTATTATTATTATTATTATTATTATTATTATTATTATTATTATTATTATTATTATTATGTGTTATTATAGGCTTCATGTCATATCATCTAGTATCCAAATATCACAGCAGAATGATACGACTGCTCTGTAGCAGCTCCATGGTTAATCCAGGAAACACATCTGGAGGTTCCTCCTTAATCATGTTAAATGAGAAGTATGTAAATGTCTGGTCCAGCAGCAGCGCTGAAAGTCAGCCACTGTCACAATGTGTATATAACACAGATCAACACTCAGACCTACTCTAACCAGCCCACATGCACACAGAAGCTTTCAGAGCAACCATGAGCTGGACCTCTCTGCTGCTGGTGGCCTTCTTACCATGTAGGT

>IFVYH3A01CZBTJ length=478 xy=1105_1541 region=1 run=R_2013_09_11_14_57_29_Locus Pma16, motif ATT
CAACTGTCTGTAAAGCAATTTCAGCTGTCAGTATGAAACGGTTTGAAAGGGTCTCTATAAATAAACATTATTATTATTATTATTATTATTATTATTATTATTATTATTATTATTATTATTATTACTTTGTCTATTGCTGCCTATATATGTGCTGTCTTGTAGGTACTGTTGTGACATTGGCCTGGCCCAACATTTGGCCCTGACAACCTGATGAGACAGCATAGCGACCAGCCCTGATTTCCTTCACACTATGGTCTTTGGCCACGCCCACATGCAGTCACTCCTTTTAGCCAATCACCGACGTGTTTACAATGATGTGTTACAAAGACATTTGTCCAGTGTTATAAAGGCTTTATAGAGCTTTATGAATGCACTTATAAGGCATTATGAATTACCCAATTAATAAAAAATGTGTTATCAACACAAATGGCTAATATCTAACAGCATATCAGCCAAAAAGCCCCAGCATGTCCTTATT

>IFVYH3A01B7ZME length=344 xy=0793_3972 region=1 run=R_2013_09_11_14_57_29_Locus Pma17, motif ATT (reverse complement: AAT)
AAAATGTGTGATGTTTTATGTGTATTTCTGTGTATTTCTTTCTGTGGGCAGCAAAGTGCTTGAGCTGTTTGAGCATAACAAACTGCTTTTAGATGATCTTAAGTGAAGATTATAAAAGCTCATTTTAAAATATCAAAATATATCTCAGTATGTCAGATCTGAATGGCAATTGTGGAAGTTTCAGTAATAATAATAATAATAATAATAATAATAATAATAATAATAATAATAATAATGTTTATTTATAGAGCACCTTTCATACCGTTTGAAGTGGCTCAAAGTGCTGTACAGACACACACACACTTAAATACCATGTTAATGTAGTTTTTAGTAAATGCTGAGTC

>IFVYH3A01EZ8RM length=608 xy=1935_3792 region=1 run=R_2013_09_11_14_57_29_Locus Pma18, motif ATT
CATTATTAATACAGTGTAAAACAGGACTGAGACAAAACCCGGAGGACTTTTCATTGACACACACGGAGAGATCTGAACAGAAAAAGAGACGAGAAAAGAGTCTAATGTCAGAAAAGTTTAATGTCTATTTAACATGTGACAGAAATACATAACCATCAGACAATTAAACTTAGAGTAAACATTATTATTATTATTATTATTATTATTATTATTATTATTATTATTGATGTTAATATCCTGATGGTGGGTGTATGAAGTGATTATGGGTCTGTTAAATACAATGAGATTATTGAGGACTCATTGATGTTCTGGTCTCTGCCAGTTTCTAAGAAGTGGTGGTCTACATGTCTTAAGTGGGGTTTACTAAACCTGTGGTCACTCCAGGCCCAGCATTTCTGTTCACCTCTTTAATCCAGACTGGTAGAAATGTTTACTGATCAACTCCTGATAGTGATCATCTCTCCACCTTCCTTCACCATTATTGCTGAGTCAGGCTGTTTCGCCGCCTCTTTCTCTGTTTAGATCTCTTTGGTGATATTGGCATGTGTGGATGAATGAAATGAGATTAAAGGATCTGTGTGTATCGTGTCCGTCCTGTTCTAGATTTC

>IFVYH3A01CKI9E length=547 xy=0936_3568 region=1 run=R_2013_09_11_14_57_29_Locus Pma19, motif AAC
ATAACGTGACCGGCTTACAAGAAATCTCTACACAGTATAACACAACACATGCTAATGTAATACAAGCAAACATGACTGATTCTACACTGTTAAGTACAGATTCTAACAAAACTAACAATCCAAACTTTAATACAACAACAACAACAACAACAACAACAACAACAACAACAACAACCACCCCTTCATACACAGCATCTACAACACAGTTCAGCTCAACAATCTCAGAAAATACAACACATTATGGCATGCCAAATAATCTAAACACAACACTGACAAATACAACTGCAGTGCCTGTGAACACTGCACAGCACAATACAGCAGTACCTCTGAATGCAACTACCCCCCGGACTTCTGATACAACACAGCCTAATACAACTACAGATGCAACTGCATTACCAAGCACCACACGTGCCTCAGTTTACACAATGGATCATCCAAATGTAACAGCATCGGTGAATACAATACTTCCAAACAGCACCGGGTCACCACCTTACACAAATGTATCAGCACCTGTCAGTATAACACATGCAGACACCACTACCACAAA

>IFVYH3A01B5BFK length=453 xy=0763_2190 region=1 run=R_2013_09_11_14_57_29_Locus Pma20, motif GTT
ACACTACCCCCTTTCCACTGCTATGGGGGGTTGACCGGTCAGTTTTTTTTTTTTTTTTTCATTTGTTTATTTTTTTGTTGAAAATCAATCTGTTTACAATCTGAATAAATTATACTTTGGATTTGATTTAGTACACTGAACAAGGCCTTAAAGACTCTCCTAAGCTAAAATTCGGATGTGAATACCACATATAGAGTAGTCATTATCTAGAGCAACAAAGTAGAAAGTTATTTAAAAGATGTAAAAAGTTCACAGAGAATAAAAACCCATTTAGACTAAGGCCGTGGCTTGCTTGAATGCAATGCTATCTGCTAAGCTATGGCCTAACCACTGTCTGGGCCCCTGATGATGTTGTTGTTGTTGTTGTTGTTGTTGTTGTTGTTGTTGTTGTTGTTGTTTTTTAATATAAGAACTGAATTAAAATGGTCCCAATTTATGGCTCCTCCTCTGTAG

>IFVYH3A01BLUTF length=636 xy=0541_3505 region=1 run=R_2013_09_11_14_57_29_Locus Pma21, motif AAAAC (reverse complement: GTTTT)
GGCAATCTCGTGTCTTCAGTTTGCCTGACTGTGGGCCTTCAGACTGTGGGAGGAAAACAAAGCACCCAACTGGCAGACCCCCACAGGTGTTTTGTTTTGTTTTGTTTTGTTTTGTTTTGTTTTGTTTTGTTTTGTTTTGTTTTGTTTTGTTTTGTTTTGTTTTGTTTTGTTTTGTTTTGTTTTGTTTTGTTTTGTTTTGTACTCGGGCACCACAGTTACTGCAGGTGCATGCATAAATGTACATGAAACTGATTATGCTATAATTCTTGATCTCTGTAGCTTTATAGATTTTAAGATGAAATAATTCATATAAATCAGTAAACATGTCAGATGCATCCAGAATGATGAACACTGCAGATTATAAAACTGATCCAGAATATACAACATTGAGAATGGCTCCTATTTCATATCACAGTGGTCATCAACTGTCTAGTCAGATGCTATTGTAAACAGATAATATAATTTACCGTATATTATATACCCTGTTGGTGTTTTCAGTTGAGAATGTGCTATTCGTCCCATTCTTGCTTCAGCTGCTCAGCAGCTCATACACTGCGCTTCACAATGCACCAGATGTTTTGAGTGGGACGACAGCTCTGGACTGCAGACAGTTCTGTCCAGCACCTGCACTCTTGT

>IFVYH3A01DAE6M length=520 xy=1231_3020 region=1 run=R_2013_09_11_14_57_29_Locus Pma22, motif TCTCC (reverse complement: GGAGA)
GTAACGGTTGTGGTTTGAATGAAAGTCTTAGGATCTGTATCCGTTATGGTTGAATATGAATATAACAGAACCCGGATGTTGTTTGAAAGGAAGCGTATTTAAGCGCCGTTATTCTTTTCCATTGTAGGCTATATAAATGCCTTTGCAGGAGCCGCGCGCGATGCCGCGCAGCAGAGGCATCCGCGCGAGGCTGAACTGGAGCTGAGGGCGCTGTGCAGCTCAGCGAGGCGCTCGCGCTGCCGGTTTAAGACTGCTGCTCGCGCGGCACCGAGTACAGCGGAACGAGGCTTCACGGAGAGAAACGACTGAGGCGGATGGGGAAGATTAAAGGAATACAAGAATAAGAATGGAGAGAGGAGAGGAGAGGAGAGGAGAGGAGAGGAGAGGAGAGGAGAGGAGAGGAGAGGAGAGAGTGATGGAGCTACGAGTCTTACCTTCAGCAGCTCGCGGACTCGGCGAGAGCGCAGAGCGAACAGCAACCGGATAAGCGCTAGCTCTCTCACTCACTCTCTCACTCTCT

>IFVYH3A01BTI3F length=284 xy=0629_1113 region=1 run=R_2013_09_11_14_57_29_Locus Pma23, motif AATAG (reverse complement: CTATT)
GTCCTTGGCAGAACTGGGTGTGTGATTTTATCACACACAAACACAATCATAACTGCTTTTCCAATATGGGCGGAAAGACAAGGATATCCAAACGGAGTGAAAAAGTCATCCTTTCACCATTTCCAAATTATTCTATTCTATTCTATTCTATTCTATTCTATTCTATTCTATTCTATTCTATTCTGATAATCGTATTTTAGCTCAAAGCTAAATGCATAGTCTGTCTTTGCCCATAGCTAAAACATATCTTAGCTCAAAGTTAGGCTTAATCTTAATGCAAAGCT

>IFVYH3A01A27RR length=699 xy=0329_2181 region=1 run=R_2013_09_11_14_57_29_Locus Pma24, motif ATATT
GTTACCACTGATGCAGCCCATATATGAAAACATGCAAAAACAGCTTGTTTTGAAATCACCAATTATATTATATTATATTATATTATATTATATTATATTATATTATATTATATTATATTCTCTGTTGTCTTTTATTTGGGACACTGTTCTAATCTATACTGGGTAAGACCCCACTTTCTTCCTAGAACAATCTGAACTCTTCAGAGCATGTATCTCTCAAGGTTCTTAGATATTCTGCTCCATGTAGGGATGACTGCGTCAGGTAATTGCTGCGGATTTGCCAGCTGTGCATTCATGCCATAAATCTATTTGATTCAGATCTGGTTGACTGAGGCAACTAAAGTACACTGAACTCATAGTCAGGTTCATGAAACCAGCTTGACTTGTGGATCATCATGCTGGAAATAACTATTGGAAGAATAAACGATAACCATTAAAGGGGATGCACATATGCAGCAACAACTCTCAGGCAAGCTGTAGCATTCAAACAATTCTCAACTGTTATTTAAAGACCCAATGAGTGCCAAGAAAAACATTTCCCACACCAATACATCACCAATCCCAGCCTGAACTGTTCGGCCAAAGTTGAGTCCAAATTTGGACTCTAAGATCACAGCATTTCACAATAGAAATCCAGATTCACCAGACCAACCAAGGTACAAATTGCAGTGGGGTTCTGAGAGGTTTCATTACTTATAA

>IFVYH3A01B67BV length=736 xy=0785_0073 region=1 run=R_2013_09_11_14_57_29_Locus Pma25, motif AAGGC (reverse complement: GCCTT)
CTATAGTGTTGCAGTCATGTTCTGGTAGTGGACTAGGTTTCTCAACCTGGTGGTTCTGGCTCGGATGTTCCGGTACCTCTTTCTGGATGGCCGGAGGTTGAAATGGGAGGGCGGGGTGTGTGGGATCTGTAGGTATGTTGATGCTTTCCTCAGACGGCTCTTGACGTAGATGTCCTGTATGGGTGGGAGGACAGCTGCGGTGATGTTACCACACCCCGCAGGGCCTTGCATGATGCAGAGACGGAGAGCGAGGGGTCATGATTCAGATAAGCGCTTTAAGCTGAAAAAGATTCTTTTCAATTGATCCTTTCTCCACAGCGACTTTGGATCACTTTCAATCTCTTCAGCATGTGGCCTTTCGGCGATGCAAATGCTCCGTGACATTAAAATAGCCTGCTGAAGGCAGAGAGAGCGGCGCTTAGCCACAGAGTGAGAGCATGCCCAACAGCACTTCAGTGCATTCTTTAAAGGGGAAAGAAATCCAGGCGGAACCACTTTCAGGTTCTTCTGTAGGGCAGCAGTTCACAGACTGCACACAGGGCTCGCTTTTCACTGTGTCCTTGCCTTGCCTTGCCTTGCCTTGCCTTGCCTTGCCTTGCCTTGCCTTGCGGATTATCTGTTTCTGATGCCAAGCAGAGCTTTTAGGCCGTCGGTATGAACCCAGGATTCCTACATCCTCATCTCCTAAAAATGGCAGAAGCACATCCAGAATGTACCGGAACTCTTATCTTCGCTG

>IFVYH3A01CQFO1 length=875 xy=1004_0355 region=1 run=R_2013_09_11_14_57_29_Locus Pma26, motif ATCTC
GCTTGCTCAAAATGCATCAGCCTGTCACCCCAATAGGACAAAACACTGGGTGTGTAATACACCAGTGCTGATCTCTCTTTGCTGGCTTCCTGTGACCTACAGAATCAACTTTTAAAGACTAGTGATGACTTACCAGGCTTTATACAACAAGGTCCCAGCATACAACACTGAGCTCGTATGTTCATAATCATAATGATGTTTCCTCCCCTCACCCTGAACCAAATTAAAGTCAAAGAGGGGCAGGCCTTTGCAGGTTACACCCTCTGACATCAGACATTCAGCTTTGGCTCATCTCATCTCATCTCATCTCATCTCATCTCATCTCATTTTATCTCATCTCATTTTATCTCATCTCATCCTTCTGGGTTGTGAGAGGTGCTGGAGCCTACCCCAGCGTTCAATGGGCAGAGAGCAGGAAACACCCTGGACAGACAGGCTTTGGCCTAAGTCCATAAAAAACTTTTAAAAATCTTTTAAAGAGATTCTTAATATCTTGCTTTTAGTAGTTCCTGAACATTTATTGAACTGTTTATTGGTTAATTTTGCATTTCATTGTTTTAGTGTAAAGTGCTTTGAGCCTTGTTCTAGAAAAAGTGTTGTATATATATTTATCTGATTATTTAATATTCCATAAAATTTATACCTCCTGACTAAATTCACCTAGTTGAAGTAACTTCAAAGCTTATTAAACGATAAAAAAACACTGACTTTTCTTTAAAATGTGCATTGTATGTAAGTGAAGCACTTAAGCAGTAGACGCAGATACCGGCTTCCCCCGTCAGTACAATTCAATGCATATTCATGTAGAATTTCTGAAATTTATATTCATGAGGAATGCAATTTCAATATGACCTTAGGGAGCATACTGAAGAGGG

>IFVYH3A01BEX9V length=621 xy=0463_0881 region=1 run=R_2013_09_11_14_57_29_Locus Pma27, motif TCGGC (reverse complement: GCCGA)
AAAGAGAGAGAGAGAGAAAGAGAGAGAGAGAGAACCGTACTCCTCCTAGAGTGAAATGTCCAGCACCCACTGACCGGTCACTATCCACTGACCACGATGAACTGTTCAGTGTTATAAACTACACACAACTGTAACACCAGGTACTGAATAATTCATAGTAGGTACTGTATGATTCATAGTGGATCTAAATACTACATCATATTAAATTAGTTAAAGGATTTTTTACACACAGTATATGGATATTATAATATTAGCCCCGCCCCTCCGGGATTGTGGCTGTGGCTGTGTTACTGCTGGGCCCGTATCTGACCTGTTCCATCAGCAGAGGTTCAGAGAGGGCCATGACGGGCTTAAGGTACAGCACCACTTCCATTCAGCCCACAGAGGAGCTGGGCCGGGCCGAGCCAAGCTGGGCCGAGCCGAGCCGAGCCGAGCCGAGCCGAGCCGAGCCGAGTTGAGCCGGTCCGGTCCAGTCCGAGCCGAGCCGAGCCGAGCCGAGCGTATGGGCAGTGAATGAATAGCAAGTACATTAAGAACAAAGAGTGCTGACCCTTCTGTCTGCCCTCAATCGCTCGCTCTCTCCCTCTCTCCTATTCTCTCTCTCCTATTCTCTCTCTCCTA

>IFVYH3A01B7P5E length=670 xy=0790_3984 region=1 run=R_2013_09_11_14_57_29_Locus Pma28, motif AAGTC (reverse complement: GACTT)
GTTAAATATCTATGCACCTTACACTCATACCTCTACTCAGAACTGAGTCTTATTTATTGTACTGTCTTACACGTTGCATTTTCTTAGTCTGTCCTGTACTGTAATGTTTTTTATTCTCGTTTTGTTCCACGTGGCACCCTTGTTCTGAAAAAAATTTCATTTCATTTGACTGTGTACTTGTACAGAACTTAATGACAATAAAAGCCACTTGACTTGACTTGACTTGACTTGACTTGACTTGACTTGACGTCATGTTACACATTACCTATAGATTTGTGAAGAATAACAAAAGTCCACTGTCTCTTTTCTTTTTCAGCTCAGGATTTCATCTGTGTTTCATTCACATGTATGATTTTGCTTATTTTTAGAGAGCTGTGAAAATGGAATATAAATGGATTACATTTCATATTTTAGTGAATATATCATGATTGACAACATGTGGTTTGATGCTCTATAGCAGCCATTTTGTAGATGCATTGTTCATGAAAAACATCACTGGTTCAAATAAAAACAACCCATCTTAATCATAACCTAGTAACATAAGGTTATGCTGACCTAAATTCAGTTTAGACAATGTTCTGTGTTGGAGAGGTTTCGCTGTTTTCTGATGGAGTCATGTGATAACCCGGAGGAGTAGGATAACACCTGTGAGGAAAAGTACAGTAAAACA

>IFVYH3A01EM54J length=670 xy=1787_0049 region=1 run=R_2013_09_11_14_57_29_Locus Pma29, motif AGGCT
GATGTTATTAAAGTATATTAATATTACTGTAACACTCATAAACACATGTGCAATAGCATAAGGATCATAAATCAGTGCAGAGGCTAGGCTAGGCTAGGCTAGGCTAGGCTAGGCTAGTTGGTATTGTGTGGAGAAGCCTATTTTGGAAAGTGCTCGTAGGCTGAAGGTTTGAACAGGCTTAGAACTAATATTCAAATTAGTGATTTGCGTAGAGGAATACAAATGCACGATTTGAATGTAGTTGGCAAACAGAAGCGATACAGAGGTGCACATGCTTTCACAGGAGGAAGCCGTGTCATAAGTCATATGCAAGAGTTGGAGCACGCCCATTCGTATGACGGGTGAGGTAGATTTTGAAAATGAAAGGGAAAATAAGTAGGGCTGCCGTCTAGAAGTTGAATCCTCAGTCGGAGACCCTTTAAGAAGACTGAGACCCTTCAAGGCGACTGACAACAGTGACTCCTAAAACAGACTAAAGCTTACAAAGTTGTACAAGAACTCCACAAATGTAAAAATACACTTTAATAATTATTAAAAGGGGAATAATAAATATATATTAAAGTTCTAGCTGGGCTGTGATGCATGCTTGCTGGCGGTTGCTTGACGTGCGCTGGCGGTTCACCGCTGAAGGAAGCTGAAGCCGTGAAGCTGAGACACACGGGGGGAGCGA

>IFVYH3A01EBX15 length=777 xy=1659_0667 region=1 run=R_2013_09_11_14_57_29_Locus Pma30, motif TCTCC (reverse complement: GGAGA)
AACGGTAACGGGGAGAAGGAGGAGAAGAACACCAAACAGGAGCAGAGGGTGAGAGGAGGAGCAGCTGAAAGAGGAGGGGAGAGGAGAGGAGGACACAGGAGAGGAGAGGAGAGGAGAGGAGAGGAGAGGACACCTTACTTTGAAAAGCCCTTTCAGCATGATGTCGATGATCTTGTACTGCTGGTTGACGTCGTTGAGCTCCACCAGGTTCTTCAGAGCGTTCAGCTGATCCTTCCTCTTGGTCTCGAACAGACGCTTATCTGAAGCTCAGCTCAGGAAGAAGATCCACCACCCAATTCATATCTACTCAGCTTACGGAGTCACAGGGCTGCAGATGTGACTGATTGGCATTAGGAACATTCACACATCTGGACTGGCCTACCAAATCCCCAGATGTGAATCCTCCTGATAATCTGTGGGACCTCCAGGGCAGGCATCTACCACACAGGAGTGTCTGAACACTGAGGCCTGCATCCCTGAACGTGACTGATGCAATGCCATGTGACGCGATGTGATGAGATGAGATGTGACGTGACGTGACGCGATGTTGTGTGATGTGATGCGGTGCGGTGTGGTGGGTGCGGTGCGGTGCCAGCAGCCTACTAGACAGATTAACAGTACAGGACAAATCAGTGCCAACTACACACCGTAGACACACGTACACCTGAGGATACAGATTTCCAGGTTGGAGTCGTGCCTGTGCCGGTGCGTGTGAGGGTCCGAGTCTGTGGAACTCAGCAGCAGTGTTTGCTGCCAGCAGCAGCACGGTGCACACAC

>IFVYH3A01CUVBU length=549 xy=1054_2440 region=1 run=R_2013_09_11_14_57_29_Locus Pma32, motif ATCT
TCTAAGCCGAGTGTACTCTGGCAGTAAAGGAGGGCCTGCTCATGCAGACAGCTGCTGACGCTGTGGCAGTCAAATACAAAAGGAGCTAAAAACATTCCGCCTAGGCCAAATTCCTGCCACGAATACACTGTGTGATTTTGGCTCCTCTGTAAACACAAAGTCACGGTCATAAGCTCTTTCCCAATGGGAACATTCAGAGGTGGAAAAGACACAACAGCGCCCCCATATAGGTGGAAAACGGTGAAGAAGTCGAAGTCCATATATACTGACTGTACTCTGTGCAGTCTCTGTCATTCATGAATTTCCCTCTGGGATCAATAAAGTATCTATCTATCTATCTATCTATCTATCTATCTATCTATCTATCTATCTATCTATCTATCTATCTATCTATCTATCTATCTATCTATCTATCTATCTATCTCTATTCATGCAGTACAAGTTAAAGGGTTCACTCTGACTGTGGTGTTGTGTTGACACGGCATGGCTATTAGCGACCTCCCCCACTGTTCTCCTGTACTGACTCACGTGCCGCTCTTCTCCGCTGCT

>IFVYH3A01D0B3G length=875 xy=1526_3754 region=1 run=R_2013_09_11_14_57_29_Locus Pma34, motif ATCT (reverse complement: AGAT)
CTTAATACCAAGCTAGCTTCTTCTTATAGCTACCTAAAAACTTATACTAGAAGCTAGCTTGGTATTCCCAGCATGGACATTATAGCGAAGGATGCTAAGTGCTGCTAAAGCTACAGCTACAGCTAACAGCTTCAGAATCAATGCAATGTAATATGGAGAATGGCGTCACATGCTCATATGAGTTCATATAAGATATCATGTTCACACTCCTTCCGAGTTACATGGCGCTATAGCATGTACTACAGGCCCAGAGTGCCGATGACAGAGACGCCATTCTCTATATTACATTACAATGATTCTGAAGCTATTAGCTGAAGCTTTAGCAGCACTGATGTACACAACCAGAATCATATCCATGATAACAGTCTATTCCATAAAATAGATATAGATAGATAGATAGATAGATAGATAGATAGATAGATAGATAGATAGATAGATAGATAGATAGATAGATAGATAGATAGATAGATAGATAAAGGGCACTACAGGGCATCTTGGTTCTTGTTAAGTTTAAGAGCTACATGAGAAAAACATCTTCATACTGTAAATTCATTTTCATGCTGAGATTGTCTGTGCAATTTTGAACAGCATTGAAAGAGGACTAACCTCCTCAGACCTCTGTCTGGCTGGTTAAGCCCACCTGTGTATTTAGATTCAGCATACAGACCTTTCTAATTCCCAGCCCCACCTACTCACCAGCCCTGTATTTAACCCTGCCCTGTATTGCCACAGGGGACCTAATGGAGGAGCTGGCTTTCAGAACACAGAGCCAATGAGCAATTCAGGCAGACTGGAGGGTGGAGGCCCCTTTTTCCATTATGGCCATAAGGAATAATCATATGCAATAAGCACATGAAATAATAATGTACTGATCG

>IFVYH3A01CYVFW length=525 xy=1100_0794 region=1 run=R_2013_09_11_14_57_29_Locus Pma35, motif ATCT
CAAAAGCAAAACTGCAGACTTCGTTTTGCTAGCTGTCTATTAGGACTGAAAGATTGCAGAATAGCAGAATCGCAAAAAAGCAAGAGCTACAATTTTTCTAATAGTCTCTTATCATCTACTAAAAACAAATATCAAGCAGGACAGAGTAGGTAGATGAATTAGAACCCATGTGCTCTGTTCATCAATAAGTAACTGGCAGTCTGGCATTTTAGTGGCTACATTAAAGCCCCAAGCCAGAAAAAGTGGCTACAGTAGACTTCTATATAATAGATCTATCTATCTATCTATCTATCTATCTATCTATCTATCTATCTATCTATCTATCTATCTATCTATCTATCTATCTATCTATCTAATGGACAGTTCAATTGGTTCTAATGAACCTGCCCTTTGCCAAAGCTAATGGTCTTTGCTAATGCCATTTAGTTTGACGTATGAGGTCAGTGTTTAATTGCTATGAAGTAACTCCAGTGATGCGAGATGTGGTTGGTTTTTCCTCAGATATGAATGAGCACAGTTCCAGGT

>IFVYH3A01CKBIV length=451 xy=0934_1733 region=1 run=R_2013_09_11_14_57_29_Locus Pma36, motif ATCT (reverse complement: AGAT)
CTGGGGATCATGAGACAGAAGGTTACAGTGGTGCAGATGAAATGACTGAACGCTATGCAGAACAGGGGGCAGAGGGACATAGACGGCCAACTTCTTTTTAGAAAAAGAAGTGTAGGTAGTGGGGGTGCTGTTTCTAATTATATCCTCCTATACTGCTATTTTTATTTTCTCCTCTGACAGTGTAATATTACAAACTAATATTAATAATCATACAAAGAAGAAGATGAATTTGACCCATTTTCATGATTTTTTGTTTAAATGAATATCATGATGAAATGCCACACCATTATATATGGGTATGTGTCCCACTATGATAGATAGATAGATAGATAGATAGATAGATAGATAGATAGATAGATAGATAGATAGATAGATAGATAGATAGATAGATAGATAGGTGCCTAAGTTCACGTGCAAAACAAAAGGGCTACACTGTATTGATCAGGCTGGG

>IFVYH3A01B2405 length=617 xy=0738_2983 region=1 run=R_2013_09_11_14_57_29_Locus Pma37, motif ATCT (reverse complement: AGAT)
AGTCTTTCTTGGGTTAGTCACTTACGATGAACGCTGAGAGAGCTGACAGTGCGGTTATGAATGAGTTACTATAAGACTTTTACCATGGAGTGACTGGGTCGGCTGGGTCACTGTGGTCTTCACAGTTGTAGTGGGGGTCTTGGTTGTAGTCCCTGTAATATCACACAAATACAGCATCACAGATAGATAGATAGATAGATAGATAGATAGATAGATAGATAGATAGATAGATAGATAGATAGATAGATAGATAGATAGATACTCTATTGATCCCAGAAGGAAATTCAGAATAACACAGCACCATACGCTTTGCACATATATGCTTGTTTGTTTAGTCCATTCCTTGCAAGGCATTGCTGAATTTCCATTTGCATACTTAGCGTTTTCCTTGTTGACTGTTTTAGCCGTGTTTGACCTGTGTCTGGTTTTTGACCTCTCTTTGATTGGACTGTTTGCACCTTTGGTTTTGACCCTAGCCTGGTTTCCCACCTTTGCCTTCTGTCTGCCCCATGTTTCTGGTACTGGTTCTAATGGTTCTGAGCTGGATTGGCTCTTCTGGACTGTCACTTTGTAAATAAACCCCCTAAAATATATATAGATATATAGATCTATATATA

>IFVYH3A01EAUNO length=728 xy=1646_2850 region=1 run=R_2013_09_11_14_57_29_Locus Pma39, motif ATCT (reverse complement: AGAT)
GGACTGCTATCCCGCTCTGAGAGATTCTGGGTTGATGTATGTAATAATTAGTCAAAATGGTATTATTTTGAACAAAAACCGTCATAGAGTTTAGTTAATTAATAAATAAATAACTTAATTAATGAATTAAGTCAGCTAATACGTACGTTGTCTTTAAGGATCAAGGATAATTATTTTCAAAAATTAACAAATAAATAAATAATGTGAGAAAAAAAAACCAATGACCTGTTTTCTACATTTGGATAGATAGATAGATAGATAGATAGATAGATAGATAGATAGATAGATAGATAGATAGATAGATAGATAGATAGATAAATGTAAATAAAAACTATTTTTTAGACTCCAGTTAAACTTAAACCCGTCGTAATTCTAGTCGTAAGGAACAATCGCAGGTCCTTAAAGACTTGCGCGCTGACGTCACCACGCCCGTACGTGCTATGTCATCGCCACTGCACTTCCGCCATCCGGGTAGTAGATTTTGAGGTAAGTACAGCTGGACTTCTGTAGCTTTGTTTTTTCGCGGTTTTAGAGATGAATTCGATTATCTAGCTTATTAATTCACCGTGTCCATGTTAATTGTCCGTGTCTGTGTCAGGACTGTTAGATATGTCCGTGTCTTTGTACCGTGTCGCTCTNGTTAGAGCCTCGCCTGTGTGTTCGTTCATTATCAGGATGCTATGCTATGCTATGCTAGCTGTGCTATGGCTAATCTACTCAGCACGAGC

>IFVYH3A01CWZ1K length=583 xy=1078_3558 region=1 run=R_2013_09_11_14_57_29_Locus Pma40, motif ATCT
AGGGTGATGTGAGGCTAAATGTCCCCTAAGGAAACTTATTTTTCACATCATATTGTTATTAATACGACATATATAACTTTATATAACAAAAAAACCTCGGAAAACTCAAAAAAAGAATAGTCGTGCATCTTCACTGGTTGTCGTGGAAAATAATTACTTTGGGTAGATTTGTGTTGCAGACCTTGTAAACCACTGGTTACCCACCACTGTCGCTAGCTTGCTCTAAAATGGCCCATTTCACATCAAACAACTATGAATCTATCTATCTATCTATCTATCTATCTATCTATCTATCTATCTATCTATCTATCTATCTATCTATCTATCTATCTATTAGGTTATATTGTAACTCGTACTACTTACTCTAGGTTTGTCATATGTATGAGGTGTGCCAGGTTGATATGTTCTATGCACGTGATGAGATCACACACCTGAACACAATTCAAACCACTAGAGCGAGGAGGAGTACAGAACGTCTCCAAATGGCAATGTGTGGGCTCGCTGGGTGCGTCTGCAAGCGTGTGTGTCTGTGTGCGTGTCTGTTGTGTGTGTGTGCGTGCGTGTGTGTGTGTGTGTGTGTCTG

>IFVYH3A01B6LX5 length=283 xy=0778_1035 region=1 run=R_2013_09_11_14_57_29_Locus Pma41, motif ATCT (reverse complement: AGAT)
GATATTATTGTAACTGATTATATTGTTTCAAAATCAAAATAGTTGAGTCTTCACTTTCAGACTGATGCATCACAATACATCACAGGTAAATAGATAGAGAGATAGATAGATAGATAGATAGATAGATAGATAGATAGATAGATAGATAGATAGATAGATAGATAGATAGATAGATAGAGTTGNAAAATCATGGAAATGTTGGAAAGCGTATAGCTGAGCAGCTCAATGGAAGGGAGGCCGTTGTGGTTCTCTTAGTATTAATAGTTAATGACATAATTATCTT

>IFVYH3A01E2NHQ length=484 xy=1963_1500 region=1 run=R_2013_09_11_14_57_29_Locus Pma42, motif ATCT (reverse complement: AGAT)
GTTTCCCTTCTCCCAACTTTTTTAAGATGCTCAGTGAGTTCATAATTTTCATGAAACGGTAAAATGACTTTCAACATCAGATATGTATTCCATGTTGTACTGTAAATAAAATATGGGTCTATGAAATTTGAAAATCATTGCATTCTGTTTTTATTTACATTTTACACAGCGTCCCAATTCCTATTTTTTGGAATTGGGGTTGTTGATAGATAGATAGATAGATAGATAGATAGATAGATAGATAGATAGATAGATAGATAGATAGATAGATAGATATCCAAACAGGCTTGGCATTAAATACACCTTGTGAATGTCAGTCTGTCCATCTGGTGGAGATGAGGACTGGTAGGACAATCCCTGCAGCAACATTGAAATCTGTGACGATGGTTAACGCTAAGATAAAGGCATCAAAAGACAGATTGATATTGAAACCGAGGGCTACTGCTAGCGGGATGGCTTGGAATAAGAATATCAGGAGACTAAA

>IFVYH3A01E2MSB length=372 xy=1963_0585 region=1 run=R_2013_09_11_14_57_29_Locus Pma43, motif ATCT (reverse complement: AGAT)
TACAGATCAACACAGCTGTATGAATGATTAAGTCACTACTGATTTGGAACCTGAGATGTGGTAATGTGCATCACATGTATGTAAGTTATATTGATAAAAATATTTCTTATTTGTATTGTATGTGTAAGAGCCAATTTGTAAAGACAGAACTGTACAAAACTAAACAGATAGATAGATAGATAGATAGATAGATAGATAGATAGATAGATAGATAGATAGATAGATAGATAGATAGATACTTTATTGATCCCAGAGAGAAATTCAAGAAAGATACACACAAACAGGCCTGGCAACAGCAAGAGACATAATGACTGACCTTTCAGAGGGTTTCCAGATATGTAAACAGAGAGAGAGAGAGGAGAAGAGAGAGAG

>IFVYH3A01BZSN7 length=741 xy=0700_2645 region=1 run=R_2013_09_11_14_57_29_Locus Pma44, motif ATCT
ATTGAATTGAAAAACTGGAATAAAAAATCAAGTTATAATGAACTAATAAAGTAATAATCTTTTTTTTTTACCTTCAAACCATCAAACATGAAGCTATATTTGGCTGTAGTTGCTAATGTAAAGGGTAGACTCTTGTAAGACAAAAACCGCCTGTTTCTTTGTTCATTTACTTTCAAAACCTATTTGTTGGACTTTTGTCGTTTGTGTATCTGTACTGAAGTATTCCTTTTTACTCTAATTCCACTTTCCATTGTGTGATTCTGTCTTTCTTTTGCCTTATGTGCGCATAAATTTGCTAAATTTCCTTCGGGATCTATCTATCTATCTATCTATCTATCTATCTATCTATCTATCTATCTATCTATCTATCTATCTATCTATCTAAAAACGCACCACATCAGAACACAAGAAGCACAAAGTGAGTCCAACCAATCAAGGCACATTGTTTTGAGCTTGTTTTGACCTGTTGGAAATAATGGAAACAATTATTTTGTGCGTATTATCATTTTTAATAGACATCAGCGTCAGACTTTTAACTGATTGGACTAAGAGAGACACTAGAGTCTTTTCACCTACAATAGGTTGATTAAGGGTCTTATTTTAGAAATGACAATAGAGCCATAATATATCAAGATACTTTTACTTTGCTATAACCAAGTACATCTGAAGGTACATACTTTTGGTCCAAAAGTCTCTGAATGCAAAATATTTCATCACTGAAATGTCCATGCTCTTCTCTAT

>IFVYH3A01CS5JC length=756 xy=1035_0182 region=1 run=R_2013_09_11_14_57_29_Locus Pma45, motif ATCT
CTGCATGGGATGGATTATCACAGGACTCCATTAGGAACCTCTACAGCTCCATGCTGCGTTAGCAAACATGGCTGCCCGATGCCAAACTGAGAGACACTACTTCTGTATGTGTAGCTCAATAAATATTACCCATATCAGTCTAAATGTATCATCATGTATTGTTCCTGATATACTTTATCTTCCTTCCCAACAGCACTGCACTCCCACACCTCCTTCTGGATGCAGCTGTTCTTTTGATGATGAGTGTATATTAAATACATACAAGATCATTTTACCTGCCTAGCTCTCGTTGTTAGCAGTTTCCAGAGCATTCATCTTTGACAGAGAGAGGATGTTTCAGATATGCCTGACTGAGTTTGCTGTTTCTCCATGGTTTATTCACGAGTGACTCCATCACTGAGCTGTTGGGGCAGCTGTGGATCAGGTGGTAGAGCAGGTTCTCCACTAACCGCAGGGCTTATGGTTCAGTCCCCAGGTCCTCTTGTTCATGGCTGAAGCATCCTTAAGCAAAGCATCCAAATGCTCTCTGAGGACATTCAGGACATAGTCAGGACATTCATACATCAAAAATGCTTGTGGTGAGGCTCAGGTTATTACTCTACAGTATCTATCTATCTATCTATCTATCTATCTATCTATCTATCTATCTATCTATCTATCTATCTATCTATCTGTCTATCTATCGAGTGCCGTAGTAGTGGCGAAAGGCTCACAGTTTGTTCAGGAACCTGATGGCCTGTGGGTAAAATCTAGTCT

>IFVYH3A01CHXX4 length=673 xy=0907_1418 region=1 run=R_2013_09_11_14_57_29_Locus Pma46, motif ATCT (reverse complement: AGAT)
GCTGAACATTAGATGTGTTTGTTCACACATGCTGTTTAAGGAGCAAAAGAGCGATTAGAAGCAGAATTAGACACACACTGAACTCTCTGAGCGTCCGCACAGTGAGACCTGTTACCTTCAGCACCACACACACACACGCACTGAGTATTTGTTTCTGTGAATGGTGGGGACATTACATAGACTTTCATTCATTTTCTGGAGACCCAAACCATAACCATAACTACTATTAGCTTAACCCTTACTACCTTAACCTCAACCTTAAGCTTACCCTAACCATAACCTTAACCTCAACCTTATCTTAACCCTACCCCTACCTCAACCTCACCTAACTCAGAGGTGGAACATAGATGTTTGTTTATTTGAGCCATTGATGTAAACATCTCATTGCCGAGAAACAAATGTTGTAATGGTCAAATATTTATGATAGATAGATAGATAGATAGATAGATAGATAGATAGATAGATAGATAGATAGATAGATAGATAGCTTTAAGTTAGTGTATTTATGAATATTGAGCGACTTTACGGACAGAACCTCCAGCAAAACCTTAGCAGACAGTGCATTCCTAACATCCTAACTTGAACAGAAAACGAAAAATTACAAAATAGCCTTTTATTGGTTTGGGNTGCTTGTAACGGATCCATCAACAGACACCTGAAGTGATATGAGAGG

>IFVYH3A01B83HN length=454 xy=0806_2393 region=1 run=R_2013_09_11_14_57_29_Locus Pma47, motif ATCT
ACTGTGTAGCTGTGTAATTTCTACTGGCTGCTAAATTAAATCCTTTGGAATCAATGAAAGAATCTATCTATCTATCTATCTATCTATCTATCTATCTATCTATCTATCTATCTATCTATCTATCTGAATCTAAATGGTGCCAGACCAAATTTGATATAAACATAAATCTCTAGTGCACCATGTGACAAAAATACAGGGGCCTCTGCTGTGGAACGGTTTTGCTTGTTCATGCACTTCAACAACTACACAAACACACATCGTCGCTGACTAAAAAGAAAAACTAGGATCTACCATACAGAAACTTTACAGGAGAGGTCATAAACCTCACTGAACTTTAATGCAAGTCAATGGAACCAGATTTTTTCCAAGCAGTTTTGGGCCGTTTCTGTTGGTCCATCCACCATGACATTTTTCACAGAATGTTAACAGCAGGTCATAGGATCAAATGATGCAT

>IFVYH3A01CMMZ6 length=662 xy=0960_3428 region=1 run=R_2013_09_11_14_57_29_Locus Pma49, motif ATCT (reverse complement: AGAT)
GGCTGGTGTGTTAAGAAGTAGTCGGCCCTCACCGCACAGTCTTACAGTATCAGCCTGGGCACTCCCCTATGGCTTTCTGACTGGGAGTCACTATTAGCAACAACACACTTCACGTGTGTCTGGCATCTGGCCCATAGCTTTAATATAATGCTTCCCACATTAGCCTCATGGTCACACACACACAGAGCTTCAGCCTGGCTCTGTCTCAGTGGACAAGTGCAGCCCAAGGCTCTTCGTGCATGTAGGAACAGATGTAGCCATTGCAGCACATTAACACATTTGACGTCCATGCACTAATACATTCATCCCCGGCTGACCATACGTTCAGTGGTCACTTCCATCTCATAGATAATCTCTTACCTTATAGTGGGGACTGCAAATACAGGGCAGGTGTTTCTAATAAAGTGGCAACTAAGTGGAAGCATATGTAGGTTGTTTATATTACAGTGGCTAGTGATTGGAAATACAAGGCAGGTGTTTCTAATAAAATGGCCACTGAGTGGAAATGTCTATGGATATTCATATTAAAGTGGCCAGTTGCTGCTTATATGGATAGATAGATAGATAGATAGATAGATAGATAGATAGATAGATAGATAGATAGATACTTTATTGATTCCAGAGGGAAATTCAAGAATATGAGGCAGCTGTTTCTAATAAAG

>IFVYH3A01AVDLS length=499 xy=0240_1038 region=1 run=R_2013_09_11_14_57_29_Locus Pma50, motif ATCT
GTGTGCGTGACCAGTGATGATTCTGACTCGGGGAAGAACGTTGAGCTGCAGACCAGAGAGATGATCGAGTGGGCCAGTGCAGGATTCCTTCCTACCGGAGCCAAGGGCCTGGAGCCCCCACCAGGTAACACATTCAACACACTGTCATACTCAGCATCTCCATATACACTGTGTGTGAAATACCTGCCTGGCTATCTATCTATCTATCTATCTATCTATCTATCTATCTATCTATCTATCTATCTATGTATCTATATCAACCCTTGATATTTATTTGGATTGAGGGTGGTGCTCATTTTCCAACTGAAAGATTAAACTGGAATTTGATTCATGTTTAGTAGCATAAGGGTGTGTCTCATAGTGTTGTGTGTGTGTGTGTGTGTGTGTGTGTGTGTGTGTGTTGTGTGTGTGCGTGTGTGTGTGTGTGTGTTGTGTTGTGTGTGTGTGTGTGTGTGTGTGTGGTGTGTGTGTGTGTGTGTGTGTGTGTGTGTGTGTGTGT

>IFVYH3A01CUSWG length=566 xy=1053_3390 region=1 run=R_2013_09_11_14_57_29_Locus Pma52, motif AGCC (reverse complement: GGCT)
TTGCTGCATGCTGCATGTAGCCAATCGGGCAGGAGAAGGTTGAGGCGAAGAGGTAAGTGGACACGTACCATGAGACATTAGGTACCTGTATGTTTGTAGACATTTCATGGAATGACTGAAACTCTTCAGATGACTGCTTCCCATCACCACCTCTGTGGACATAAATTTATTTATTTATTATTTAGTTCATTTTATAAGATAATCATTTTGCCGAGTCAGTACTTCCTTCTGTTCATACTGTACAACCCCGTTATTGTATTACTGTGGTGCATTGTGTAACAGCTACTGGCTGTTAAATTTCCTTGGGATCAATAAACTGACCGACGGACTTGCTGGCTTGCTGGCTGGCTGGCTGGCTGGCTGGCTGGCTGGCTGGCTGGCTGGCTGGCTGACTAGGCAGTAACAAAGTGCAGCAGACTGCAACTTTACTGCAATGAACGCTGCAGTGGCCAATTGGGCGAGAGTATGCTGGTACGTCCTACAAGCATCACACTAAAAACAAACCCCTTTCAAACATGGAGGAATCGCTAATGTAAGCTAGCTAGCTAGACAGCTAGCTGGTATAG

>IFVYH3A01C2SS1 length=433 xy=1144_3779 region=1 run=R_2013_09_11_14_57_29_Locus Pma55, motif TTC
GATCTTCATTCTGCAACTAATTTATTCATTTAACAATTTCCCTCCAGAAGTTGGAGCAGAAGGCTCTGAAGCAACCTAAGCAGAAGAAATCTAAGTCGGCTGAATTTCTGATGGGTGAGCTCCGTATGATGAGTTATTGCTCATAATTTGTGTAAGGATTAATTAACTAATTACAGACAAATGGCTCTGGGCTAAATTTTGCTCTTGCTTGTCAGGGCGCAATTTGTAATTATTTTAATCATTTCTTCTTCTTCTTCTTCTTCTTCTTCTTCTTCTTCTTCTTCTTCTTCTTCTTCTTCTGTTCCTCCTTATTCATTTTGTCTTTACCTTTTTCTTCTTCTCCGTTACCTCTCTTTTTGTGGTTGGGTTTTCAATGTTATCCTAATCGTGCTACAGTGACATTTCTTGGAGGCTTCGCTTGAGTGTTTCAACT

>IFVYH3A01DVV25 length=673 xy=1476_1183 region=1 run=R_2013_09_11_14_57_29_Locus Pma56, motif ATT (reverse complement: AAT)
GGAAGGGAGCTTAAGAAAGGTGGTTGCTAAAGTGGTGTATTGTAGAGTGTCCAGAAACATTCTGTGTCTTATTGAGCATCCAAAAAATGTTTTGGATACAGACTGTATTGTGACTGTGATGGAATAATACATACAGGTAAAATGCATGAGGTATATGGCATATATAGAATTCATGGGGTTTCATATGGTTGAACAGTCCCCCATTCATTTCCTATGGGGAGAAAAAAAAAATCGCTTCAATGAATATGGTGTGAGAATCGTCCAGAAATCCAAAAAGCACATATGCACTACACCTGTATATGATGAACATTTGGGCCAGATTTGGTGCCTGTAGCTGGGAAATTGTGGGCTGTGAAATAGGAACAGAATTTGAGCCTAGAAAAATAATAAGAAGAAGATTATGAAAACTTTAAGCCAACTTAAATAATAATAATAATAATAATAATAATAATAATAATAATAATAATAATAATAATACTTAGGAGATGGAATTAGTGCACCGACCGTGTTCCGCATTGCCATAGCCCAAGATTTTTGGTGGAGGCCCTTCCAAATCCAATTCTTAATTTGTAGATATTTGTTTGAAACAAAGTTAGTCGTAATGCCATTATACTCCATCACGCCGTTCCCGCATGTTCAGATCAAACAATTACGGAGTGCCCGATGTTGCTGT

>IFVYH3A01B3JQR length=402 xy=0743_1569 region=1 run=R_2013_09_11_14_57_29_Locus Pma57, motif AAC
CCAAGTTCACCCATGTCACTCCACTGCTATGCTCCCTTCACTGGTTTCCTGTTGCTGCCTGCATTAGATTTAAAATTCTGATGCTCGCCTACAAAGCCAAGAATGTACCAGCCCCTCCCTACCTTATGGCAATGGTTAAGGGTCGATCTGTACCTTGAGCCCTTTGAGCTTCGCGTACAGCTCGACTCAACCGGCCATCCTTGAAAAAATAACAATGAGGATCCTGATCATTGTGACAACAACAACAACAACAACAACAACAACAACAACAACAACAACAACAACAATAATAATAAATCTTCTGTTATGGAAAAAAAATATTTGTAAATCTGCACAAACAGGGGCTTTCAGAGTGGTTAAAAGCACTTGCATTCCATGAACCTCAAACACTATTTTTCCCCC

>IFVYH3A01C5UJM length=527 xy=1179_2640 region=1 run=R_2013_09_11_14_57_29_Locus Pma59, motif ATATT (reverse complement: AATAT)
AAGGAATGTTCTCTATTTACTGTGGTATTTGTTTAGACTTTGGAGCAGAATTAAACATTCTCATAATTATACTCCTTGTCCAGCTCTGAGAGTCACTCCTAAGGATTTTCTGACAGCTACATTTGTAAAGTCTTTCAACATGAATCACTTTGCAGTATGCTAAAGAGCTGCTGCATTTCTGCTGCCAGTTAAGTCACATTAACTCTTACAAAAAAAAATTGACAAAGACCAGTAGCCATGATTTTTAAATACCACTAAAATATTATTAAATGGTCTTCTTAAAAATATTTATCAACTTTGATAATATAATATAATATAATATAATATAATATAATATAATATAATATAATATAATATAATATAATACTGTATAATGCTGCCAAAATGACAAAACTATTACATCCAAAAAATGTGTTAAACTGCCAAGTCTTCTGTACAGTGCACAACAGTGTTAGCTTGCATGTAGCAATTATGAAAATTAGCTTTTATTTAACATGTGGTAAACTCTTTTAACTAAGACTTTCATG

>IFVYH3A01DAE6M length=520 xy=1231_3020 region=1 run=R_2013_09_11_14_57_29_Locus Pma60, motif TCTCC (reverse complement: GGAGA)
GTAACGGTTGTGGTTTGAATGAAAGTCTTAGGATCTGTATCCGTTATGGTTGAATATGAATATAACAGAACCCGGATGTTGTTTGAAAGGAAGCGTATTTAAGCGCCGTTATTCTTTTCCATTGTAGGCTATATAAATGCCTTTGCAGGAGCCGCGCGCGATGCCGCGCAGCAGAGGCATCCGCGCGAGGCTGAACTGGAGCTGAGGGCGCTGTGCAGCTCAGCGAGGCGCTCGCGCTGCCGGTTTAAGACTGCTGCTCGCGCGGCACCGAGTACAGCGGAACGAGGCTTCACGGAGAGAAACGACTGAGGCGGATGGGGAAGATTAAAGGAATACAAGAATAAGAATGGAGAGAGGAGAGGAGAGGAGAGGAGAGGAGAGGAGAGGAGAGGAGAGGAGAGGAGAGGAGAGAGTGATGGAGCTACGAGTCTTACCTTCAGCAGCTCGCGGACTCGGCGAGAGCGCAGAGCGAACAGCAACCGGATAAGCGCTAGCTCTCTCACTCACTCTCTCACTCTCT
