# Supplementary material for: Population genetics of the freshwater fish Prochilodus magdalenae (Characiformes: Prochilodontidae), using species-specific microsatellite loci
Source: PeerJ. 2020 Nov 11;8:e10327. doi: 10.7717/peerj.10327 (PMC7666565; doi:10.7717/peerj.10327)
Supplement: Supplemental Information 5 — LnLHood_LD: Likelihood of linkage disequilibrium; LnLHood_LE: Likelihood of linkage equilibrium; Alpha-t: Alpha per test; K: Number of comparisons. Loci highlighted in blue were included in the analysis. Values in bold denote statistical significance after Sequential Bonferroni correction. [file peerj-08-10327-s005.xlsx]

## Sheet: Hoja1
Locus 1	Locus 2	LnLHood_LD	LnLHood_LE	Pvalue	K	Alpha-t
Pma35	Pma34	-76229466	-96599320	0	210	0.000244224
Pma56	Pma32	-59069616	-68490994	0	209	0.000245392
Pma56	Pma57	-73989996	-90076832	0	208	0.000246572
Pma34	Pma57	-71682719	-84489942	0	207	0.000247763
Pma34	Pma08	-72446302	-85207135	0	206	0.000248966
Pma14	Pma17	-72309126	-92043494	0	205	0.00025018
Pma34	Pma17	-74654539	-95892928	0	204	0.000251406
Pma57	Pma17	-70448997	-84634575	0	203	0.000252644
Pma35	Pma47	-74545388	-92018102	0	202	0.000253895
Pma34	Pma47	-73960913	-91167078	0	201	0.000255158
Pma57	Pma47	-68383156	-79908724	0	200	0.000256434
Pma35	Pma50	-78553542	-100877708	0.0002	199	0.000257722
Pma35	Pma08	-73273333	-86058159	0.0002	198	0.000259023
Pma56	Pma01	-77559466	-101885894	0.0003	197	0.000260338
Pma35	Pma14	-70656864	-85501739	0.0004	196	0.000261666
Pma39	Pma40	-68816293	-81813239	0.0005	195	0.000263008
Pma56	Pma18	-74347706	-88768330	0.0005	194	0.000264363
Pma18	Pma50	-74935819	-91898861	0.00059	193	0.000265733
Pma50	Pma57	-68768512	-79959377	0.00059	192	0.000267117
Pma14	Pma34	-75356573	-92749886	0.00065	191	0.000268515
Pma26	Pma08	-76092116	-96738243	0.00069	190	0.000269928
Pma01	Pma40	-78591829	-100026684	0.00069	189	0.000271356
Pma34	Pma50	-69068905	-83121741	0.0007	188	0.000272799
Pma35	Pma56	-78790141	-102186210	0.00079	187	0.000274258
Pma36	Pma42	-74853766	-94131788	0.00089	186	0.000275732
Pma02	Pma17	-72109629	-90853657	0.00089	185	0.000277223
Pma56	Pma17	-76668442	-101479818	0.00099	184	0.000278729
Pma40	Pma47	-74121223	-91606316	0.00099	183	0.000280252
Pma39	Pma26	-67995514	-79814743	0.00109	182	0.000281792
Pma18	Pma26	-62463785	-72287094	0.00109	181	0.000283348
Pma02	Pma01	-73717225	-91259732	0.00149	180	0.000284922
Pma18	Pma08	-59537310	-66993690	0.00149	179	0.000286514
Pma14	Pma47	-72064148	-87317643	0.00149	178	0.000288123
Pma50	Pma08	-74728399	-89485523	0.00158	177	0.000289751
Pma35	Pma42	-76820916	-96262310	0.00168	176	0.000291397
Pma13	Pma42	-67292889	-78226008	0.00168	175	0.000293062
Pma01	Pma26	-74003684	-91051246	0.00188	174	0.000294746
Pma25	Pma02	-64016531	-73834750	0.00208	173	0.000296449
Pma26	Pma50	-75888990	-94778926	0.00228	172	0.000298172
Pma36	Pma08	-71538073	-83927637	0.00228	171	0.000299916
Pma35	Pma40	-77412124	-97038559	0.00238	170	0.00030168
Pma35	Pma17	-76215348	-96743953	0.00238	169	0.000303465
Pma14	Pma50	-76556218	-96177249	0.00248	168	0.000305271
Pma36	Pma47	-73377551	-89887580	0.00248	167	0.000307098
Pma50	Pma47	-76317707	-95445466	0.00267	166	0.000308948
Pma01	Pma34	-76979592	-96299004	0.00287	165	0.00031082
Pma18	Pma34	-66999909	-77534851	0.00337	164	0.000312715
Pma01	Pma17	-75192943	-96443637	0.00366	163	0.000314633
Pma42	Pma57	-71962544	-84152932	0.00386	162	0.000316575
Pma56	Pma42	-77630135	-100998175	0.00455	161	0.000318541
Pma42	Pma32	-55809903	-62567094	0.00564	160	0.000320532
Pma08	Pma47	-69839155	-80625917	0.00564	159	0.000322547
Pma39	Pma50	-73660444	-89340889	0.00574	158	0.000324588
Pma56	Pma50	-79450663	-105613574	0.00584	157	0.000326656
Pma35	Pma26	-75259306	-91351562	0.00604	156	0.000328749
Pma13	Pma34	-68613404	-78563018	0.00624	155	0.00033087
Pma01	Pma08	-72969120	-85757843	0.00683	154	0.000333018
Pma26	Pma17	-72728883	-90645171	0.00693	153	0.000335194
Pma56	Pma14	-76801157	-97485751	0.00812	152	0.000337399
Pma36	Pma34	-76527435	-94468798	0.00812	151	0.000339633
Pma32	Pma47	-52265387	-58322886	0.00861	150	0.000341897
Pma56	Pma40	-78115339	-101774424	0.00871	149	0.000344191
Pma35	Pma01	-77901560	-97150029	0.00891	148	0.000346516
Pma17	Pma47	-73045732	-91311710	0.00891	147	0.000348873
Pma35	Pma57	-73885905	-85340967	0.0099	146	0.000351262
Pma39	Pma56	-74061540	-90649391	0.01129	145	0.000353684
Pma35	Pma46	-75260851	-91065327	0.01238	144	0.00035614
Pma01	Pma47	-74716207	-91717786	0.01238	143	0.00035863
Pma46	Pma08	-69497045	-79673142	0.01396	142	0.000361155
Pma39	Pma57	-65989652	-73804147	0.01406	141	0.000363716
Pma46	Pma14	-72085588	-86364868	0.01426	140	0.000366314
Pma40	Pma42	-76259387	-95850524	0.01495	139	0.000368948
Pma39	Pma08	-66231320	-74521340	0.01525	138	0.000371621
Pma18	Pma14	-64261353	-73685417	0.01535	137	0.000374334
Pma56	Pma26	-76283582	-96087428	0.01545	136	0.000377085
Pma40	Pma14	-75050576	-92338100	0.01564	135	0.000379878
Pma18	Pma47	-63625641	-72953633	0.01703	134	0.000382713
Pma08	Pma17	-71656727	-85351767	0.01743	133	0.00038559
Pma35	Pma13	-69556153	-79414042	0.01772	132	0.00038851
Pma18	Pma57	-59916289	-66276498	0.01871	131	0.000391475
Pma50	Pma17	-77419386	-100171316	0.01871	130	0.000394486
Pma36	Pma50	-77816783	-98747186	0.0198	129	0.000397543
Pma02	Pma50	-76059809	-94987412	0.0205	128	0.000400649
Pma14	Pma57	-70563509	-80640508	0.02109	127	0.000403803
Pma46	Pma32	-51868132	-57370111	0.02178	126	0.000407007
Pma57	Pma08	-67098033	-73948781	0.02248	125	0.000410262
Pma40	Pma13	-68560031	-79002256	0.02317	124	0.00041357
Pma40	Pma57	-73017109	-84929181	0.02337	123	0.000416932
Pma02	Pma40	-74257559	-91148262	0.02356	122	0.000420348
Pma13	Pma50	-71038318	-82841406	0.02416	121	0.000423822
Pma26	Pma47	-71952331	-85919320	0.02485	120	0.000427353
Pma46	Pma34	-74823568	-90214303	0.02515	119	0.000430943
Pma01	Pma57	-73199908	-85040651	0.02653	118	0.000434594
Pma39	Pma46	-68610965	-79528508	0.02743	117	0.000438308
Pma56	Pma47	-76804171	-96753968	0.02851	116	0.000442086
Pma01	Pma35	-76281315	-95019506	0.02921	115	0.000445929
Pma01	Pma18	-67349459	-78085560	0.0296	114	0.00044984
Pma02	Pma57	-69800675	-79450670	0.03238	113	0.00045382
Pma36	Pma14	-74556415	-90619363	0.03406	112	0.000457871
Pma46	Pma17	-72882407	-90358936	0.03624	111	0.000461995
Pma01	Pma32	-57061583	-63454813	0.03693	110	0.000466194
Pma56	Pma34	-79225729	-101335186	0.03891	109	0.00047047
Pma40	Pma08	-73312845	-85646373	0.04168	108	0.000474825
Pma40	Pma50	-78556494	-100465922	0.04228	107	0.000479262
Pma42	Pma47	-74321142	-90830067	0.04317	106	0.000483782
Pma40	Pma17	-75779209	-96332167	0.04762	105	0.000488388
Pma13	Pma26	-64992320	-73315260	0.04911	104	0.000493083
Pma39	Pma42	-71543408	-84725491	0.05079	103	0.000497869
Pma36	Pma26	-73904675	-89221040	0.05109	102	0.000502749
Pma26	Pma34	-75351463	-90500538	0.05139	101	0.000507725
Pma40	Pma34	-77737401	-96187534	0.05277	100	0.000512801
Pma35	Pma18	-68371786	-78385876	0.05426	99	0.00051798
Pma39	Pma47	-69243047	-80481283	0.05485	98	0.000523264
Pma18	Pma17	-65850357	-77679484	0.05614	97	0.000528657
Pma01	Pma46	-74664167	-90765011	0.05851	96	0.000534162
Pma02	Pma35	-73819901	-89429526	0.05901	95	0.000539784
Pma46	Pma57	-69821920	-78955949	0.06119	94	0.000545524
Pma02	Pma42	-74093261	-90372014	0.06287	93	0.000551389
Pma36	Pma57	-72357010	-83210444	0.06356	92	0.00055738
Pma39	Pma18	-59778312	-66849056	0.06693	91	0.000563504
Pma39	Pma14	-69915417	-81213066	0.06743	90	0.000569763
Pma32	Pma57	-47516933	-51645751	0.06941	89	0.000576163
Pma56	Pma13	-71622328	-84149908	0.07129	88	0.000582709
Pma01	Pma13	-69022193	-79113726	0.07129	87	0.000589404
Pma36	Pma18	-66273894	-76255353	0.07228	86	0.000596256
Pma32	Pma08	-48100344	-52362943	0.07376	85	0.000603268
Pma02	Pma14	-72778798	-86859589	0.07455	84	0.000610448
Pma46	Pma47	-72044012	-85633085	0.07941	83	0.000617801
Pma36	Pma17	-75273017	-94613431	0.0797	82	0.000625332
Pma35	Pma32	-57964467	-63755129	0.08257	81	0.00063305
Pma36	Pma13	-67847904	-77283520	0.08455	80	0.000640961
Pma46	Pma18	-63484809	-72000858	0.08515	79	0.000649071
Pma42	Pma34	-77307474	-95411285	0.08604	78	0.00065739
Pma25	Pma42	-67918680	-78537011	0.09376	77	0.000665925
Pma40	Pma26	-74883495	-90939776	0.09733	76	0.000674684
Pma25	Pma32	-42215007	-46029830	0.09842	75	0.000683677
Pma13	Pma08	-62297570	-68021857	0.10248	74	0.000692912
Pma02	Pma46	-71909398	-85175031	0.10535	73	0.000702401
Pma02	Pma56	-76682286	-96295914	0.10663	72	0.000712153
Pma46	Pma13	-65165560	-73029025	0.1104	71	0.00072218
Pma40	Pma18	-67567480	-77974090	0.11287	70	0.000732493
Pma25	Pma40	-68571761	-79313260	0.11485	69	0.000743105
Pma25	Pma17	-67044521	-79018654	0.11673	68	0.000754029
Pma18	Pma32	-40805669	-44690660	0.11891	67	0.000765279
Pma40	Pma46	-74796537	-90653541	0.1199	66	0.000776869
Pma14	Pma08	-71310256	-81357700	0.12198	65	0.000788816
Pma25	Pma34	-69060635	-78874021	0.12218	64	0.000801137
Pma35	Pma35	-77830890	-95319822	0.12545	63	0.000813848
Pma39	Pma25	-61380252	-68188227	0.13426	62	0.000826969
Pma13	Pma57	-62165923	-67304664	0.14743	61	0.00084052
Pma01	Pma50	-79024707	-100577392	0.14842	60	0.000854523
Pma25	Pma01	-68958843	-79424730	0.1501	59	0.000869
Pma56	Pma35	-78488534	-100055688	0.16099	58	0.000883976
Pma14	Pma42	-75417497	-91561851	0.18178	57	0.000899478
Pma25	Pma14	-66174706	-75024587	0.18485	56	0.000915532
Pma39	Pma34	-73160513	-85062501	0.18723	55	0.000932171
Pma56	Pma08	-76218574	-90794024	0.18733	54	0.000949425
Pma02	Pma26	-72307633	-85461266	0.18861	53	0.00096733
Pma02	Pma35	-75947345	-91560048	0.19495	52	0.000985923
Pma39	Pma01	-72857882	-85613209	0.19525	51	0.00100525
Pma26	Pma57	-70310158	-79242184	0.20257	50	0.00102534
Pma02	Pma34	-75743439	-90709024	0.21307	49	0.00104625
Pma14	Pma26	-73290689	-86651104	0.21861	48	0.00106804
Pma13	Pma17	-67758927	-78707650	0.22881	47	0.00109075
Pma39	Pma35	-73688081	-85913525	0.2302	46	0.00111445
Pma02	Pma32	-52808809	-57864832	0.23842	45	0.0011392
Pma50	Pma32	-60637579	-67182492	0.24396	44	0.00116508
Pma56	Pma46	-77092608	-95801193	0.25525	43	0.00119216
Pma13	Pma14	-66703027	-74713583	0.26277	42	0.00122052
Pma40	Pma32	-57447669	-63343343	0.26535	41	0.00125027
Pma39	Pma17	-71245829	-85207134	0.2703	40	0.00128151
Pma02	Pma08	-70794660	-80167863	0.27861	39	0.00131435
Pma25	Pma50	-71422098	-83152409	0.28535	38	0.00134891
Pma42	Pma50	-78726247	-99689674	0.28683	37	0.00138534
Pma18	Pma42	-67416847	-77197841	0.29782	36	0.0014238
Pma46	Pma35	-74294054	-88934805	0.30752	35	0.00146445
Pma42	Pma26	-74805675	-90163528	0.31624	34	0.00150749
Pma32	Pma17	-56409578	-63048737	0.32455	33	0.00155313
Pma42	Pma08	-73556447	-84870124	0.33743	32	0.00160163
Pma25	Pma13	-56991318	-61688743	0.3398	31	0.00165325
Pma40	Pma35	-77130821	-94908036	0.3404	30	0.00170832
Pma18	Pma13	-55582613	-60349573	0.35604	29	0.00176717
Pma01	Pma14	-76356936	-92449570	0.36812	28	0.00183023
Pma02	Pma47	-72949605	-86127806	0.37505	27	0.00189795
Pma46	Pma42	-74663878	-89877293	0.37802	26	0.00197087
Pma25	Pma35	-70196173	-79725046	0.39069	25	0.00204963
Pma26	Pma32	-52774164	-57656347	0.40069	24	0.00213494
Pma02	Pma13	-66031056	-73523746	0.42327	23	0.00222766
Pma13	Pma47	-66221198	-73981800	0.42446	22	0.0023288
Pma46	Pma50	-77082288	-94492691	0.4301	21	0.00243956
Pma25	Pma47	-65942905	-74292803	0.44158	20	0.00256138
Pma42	Pma17	-76176152	-95555918	0.45604	19	0.00269601
Pma13	Pma32	-42637654	-45718826	0.47149	18	0.00284557
Pma25	Pma35	-68264079	-77594524	0.48614	17	0.00301271
Pma25	Pma26	-65622792	-73626264	0.49604	16	0.0032007
Pma25	Pma18	-55632626	-60660577	0.50079	15	0.00341371
Pma25	Pma08	-62827456	-68332860	0.51129	14	0.0036571
Pma39	Pma32	-48354733	-52218309	0.54842	13	0.00393786
Pma39	Pma13	-62264516	-67877223	0.55683	12	0.00426532
Pma02	Pma18	-64786296	-72495580	0.67327	11	0.00465217
Pma39	Pma35	-72543372	-83783003	0.69644	10	0.0051162
Pma25	Pma56	-72356530	-84460911	0.69723	9	0.00568304
Pma14	Pma32	-54425756	-59054670	0.76901	8	0.00639115
Pma25	Pma46	-65993031	-73340029	0.79188	7	0.00730083
Pma01	Pma42	-78157596	-95961994	0.80099	6	0.00851244
Pma25	Pma57	-62985827	-67615668	0.82109	5	0.0102062
Pma39	Pma02	-70586834	-80023229	0.84733	4	0.0127415
Pma36	Pma32	-56670471	-61624606	0.84822	3	0.0169524
Pma34	Pma32	-58229879	-62904104	0.94119	2	0.0253206
Pma46	Pma26	-73778259	-84966545	0.970100	1	0.05
