# Supplementary material for: Population genetics of the freshwater fish Prochilodus magdalenae (Characiformes: Prochilodontidae), using species-specific microsatellite loci
Source: PeerJ. 2020 Nov 11;8:e10327. doi: 10.7717/peerj.10327 (PMC7666565; doi:10.7717/peerj.10327)
Supplement: Supplemental Information 6 [file peerj-08-10327-s006.xlsx]

## Sheet: K2P
Species GenBank accesion (Haplotype)	H1	H2	H3	H4	H5	H6	H7	H8	H9	H10	H11	H12	H13	Pr1
P. magdalenae MK330430 (H1)
P. magdalenae MK330431 (H2)	0.00513043
P. magdalenae MK330432 (H3)	0.00684644	0.00170576
P. magdalenae MK330435 (H4)	0.00857872	0.00341882	0.00513043
P. magdalenae MK330437 (H5)	0.00684644	0.00170576	0.00341589	0.00513043
P. magdalenae MK330439 (H6)	0.00684644	0.00170576	0.00341589	0.00513043	0.00341589
P. magdalenae MK330446 (H7)	0.0103007	0.00513043	0.00684644	0.00857872	0.00684644	0.00684644
P. magdalenae MK330458 (H8)	0.0068516	0.00170649	0.00341516	0.00513703	0.00341516	0.00341516	0.0068516
P. magdalenae MK330469 (H9)	0.00857872	0.00341882	0.00513043	0.00686117	0.00513043	0.00513043	0.00857872	0.00513703
P. magdalenae MK330475 (H10)	0.0068516	0.00170649	0.00341516	0.00513703	0.00341516	0.00341516	0.00341516	0.00341882	0.00513703
P. magdalenae MK330477 (H11)	0.0068516	0.00170649	0.00341516	0.00513703	0.00341516	0.00341516	0.0068516	0.00341882	0.00513703	0.00341882
P. magdalenae MK330492 (H12)	0.00857872	0.00341882	0.00513043	0.00686117	0.00513043	0.00513043	0.00857872	0.00513703	0.00686117	0.00513703	0.00513703
P. magdalenae MK330493 (H13)	0.00684644	0.00170576	0.00341589	0.00513043	0.00341589	0.00341589	0.00684644	0.00341516	0.00513043	0.00341516	0.00341516	0.00513043
P. reticulatus KX086764 (Pr1)	0.00513922	0	0.00170867	0.00342467	0.00170867	0.00170867	0.00513922	0.0017094	0.00342467	0.0017094	0.0017094	0.00342467	0.00170867
P. reticulatus KF562435 (Pr2)	0.00523792	0	0.0017414	0.00349042	0.0017414	0.0017414	0.00523792	0.00174216	0.00349042	0.00174216	0.00174216	0.00349042	0.0017414	0
